# Supplementary material for: Novel α-Glucosidase Inhibitory Peptides Identified In Silico from Dry-Cured Pork Loins with Probiotics through Peptidomic and Molecular Docking Analysis
Source: Nutrients. 2023 Aug 11;15(16):3539. doi: 10.3390/nu15163539 (PMC10460020; doi:10.3390/nu15163539)
Supplement: Supplementary file 1 [file nutrients-15-03539-s001.zip]

Archive with 3 entries (3 files):
- Figure S1.pdf
- Figure S2.pdf
- nutrients-supplementary.xlsx
