# Supplementary material for: Novel α-Glucosidase Inhibitory Peptides Identified In Silico from Dry-Cured Pork Loins with Probiotics through Peptidomic and Molecular Docking Analysis
Source: Nutrients. 2023 Aug 11;15(16):3539. doi: 10.3390/nu15163539 (PMC10460020; doi:10.3390/nu15163539)
Supplement: Supplementary file 1 [file nutrients-15-03539-s001.zip › nutrients-supplementary.xlsx]

## Sheet: Sheet1
Table S1. List of peptides with α-glucosidase inhibiting activity (presence of the peptide was confirmed by black color)
A parameter	Peptide sequences	molecular weight [Da]	Uniprot ID	C_S	LOCK_S	BB_S	BAUER_S	C_M	LOCK_M	BB_M	BAUER_M
0.0294	YQSAGGMPGGMPGGFPGGGAPPSGGASSGPTIEE	3018.31242	F1S9Q1; F1S9Q3	-	-	55.76	67.64	-	-	-	-
0.0323	GFGGVQVSPPNENIVVTNPSRPWWERYQPVS	3495.73241	F1S573; F1S574; I3LAV8; I3LHC3; P00690	-	-	-	-	-	73.98	-	57.52
0.0323	GFGGVQVSPPNENLVVTNPSRPWWERYQPVS	3495.73241	I3L5F2	-	-	-	-	-	73.98	-	57.52
0.0333	AAQNIIPASTGAAKAVGKVIPELNGKLTGM	2919.62152	P00355	-	-	-	48.32	-	-	-	-
0.0333	LGPKGFGGVQVSPPNENIVVTNPSRPWWER	3316.71054	F1S573; F1S574; I3LAV8; I3LHC3; P00690	-	92.94	-	-	-	57.73	-	66.56
0.0333	LGPKGFGGVQVSPPNENLVVTNPSRPWWER	3316.71054	I3L5F2	-	92.94	-	-	-	57.73	-	66.56
0.0345	GGVQVSPPNENIVVTNPSRPWWERYQPVS	3291.64252	F1S573; F1S574; I3LAV8; I3LHC3; P00690	-	76.68	-	-	-	75.02	-	46.69
0.0345	GGVQVSPPNENLVVTNPSRPWWERYQPVS	3291.64252	I3L5F2	-	76.68	-	-	-	75.02	-	46.69
0.0345	LGPKGFGGVQVSPPNENLVVTNPSRPWWE	3160.60944	I3L5F2	-	132.39	-	-	-	-	-	-
0.0345	SDLSRELEEISERLEEAGGATSAQIEMNK	3207.52005	F1SS62; F1SS64; F1SS65; Q9TV61; Q9TV62; Q9TV63	-	-	-	-	32.38	-	-	-
0.0354	LGPKGFGGVQVSPPNENIVVTNPSRPWWE	3160.60944	F1S573; F1S574; I3LAV8; I3LHC3; P00690	-	132.39	-	-	-	-	-	-
0.0357	GGVQVSPPNENIVVTNPSRPWWERYQPV	3204.61049	F1S573; F1S574; I3LAV8; I3LHC3; P00690	-	84.18	-	-	-	-	-	-
0.0357	GGVQVSPPNENLVVTNPSRPWWERYQPV	3204.61049	I3L5F2	-	84.18	-	-	-	-	-	-
0.0357	GNEAPVTGSSPLGATQFDTDGALWLGGL	2730.31372	I3LMU5	-	-	-	42.95	-	-	-	34.86
0.0357	IFQEVIDLGGEAIKSSEYFGNGRVTEFK	3132.57677	I3L5F2	-	77.99	-	-	-	-	-	-
0.0357	IFQEVIDLGGEAIQSSEYFGNGRVTEFK	3132.54039	F1S573; F1S574; I3LAV8; I3LHC3; I3LLP2; P00690	-	77.99	-	-	-	-	-	-
0.037	IFQEVIDLGGEAIKSSEYFGNGRVTEF	3004.48181	I3L5F2	138.8	118.26	-	-	127.14	-	-	-
0.037	IFQEVIDLGGEAIQSSEYFGNGRVTEF	3004.44544	F1S573; F1S574; I3LAV8; I3LHC3; I3LLP2; P00690	138.8	118.26	-	-	127.14	48.12	-	-
0.037	LGPKGFGGVQVSPPNENIVVTNPSRPW	2845.48753	F1S573; F1S574; I3LAV8; I3LHC3; P00690	-	137.84	-	-	-	-	-	-
0.037	LGPKGFGGVQVSPPNENLVVTNPSRPW	2845.48753	I3L5F2	-	137.84	-	-	-	-	-	-
0.037	LRDKETPSGFTLDDVIQTGVDNPGHPF	2954.44106	Q5XLD3	-	-	-	-	32.52	37.9	-	-
0.037	NIIPASTGAAKAVGKVIPELNGKLTGM	2649.48872	P00355	-	-	-	82.58	-	-	-	-
0.037	QNPMATEKLLSLLPEYVVPYMIHLLAH	3151.64496	I3LU95	31.06	-	-	-	-	-	-	-
0.0375	GAKGDRGEDGEPGQPGSPGPTGENGPPG	2573.13788	F1S2C1; K7GST7	35.89	-	-	-	-	-	-	-
0.0385	GFGGVQVSPPNENIVVTNPSRPWWER	2921.45729	F1S573; F1S574; I3LAV8; I3LHC3; P00690	74.47	78.91	84.91	80.76	90.51	93.78	72.5	69.12
0.0385	GFGGVQVSPPNENLVVTNPSRPWWER	2921.45729	I3L5F2	74.47	78.91	84.91	80.76	90.51	93.78	72.5	69.12
0.0385	IFQEVIDLGGEAIKSSEYFGNGRVTE	2857.41339	I3L5F2	91.85	155.06	-	-	40.65	-	-	-
0.0385	IFQEVIDLGGEAIQSSEYFGNGRVTE	2857.37701	F1S573; F1S574; I3LAV8; I3LHC3; I3LLP2; P00690	89.88	155.06	-	-	-	-	-	-
0.0385	YQSAGGMPGGMPGGFPGGGAPPSGGA	2217.95721	F1S9Q1; F1S9Q3	-	-	41.23	40.73	-	40.15	-	-
0.04	AREILDSRGNPTVEVDLHTAKGRFR	2836.5056	F1RFY2; Q1KYT0	-	-	-	-	48.58	-	-	-
0.04	ATEDELDKYSEALKDAQEKLELAEK	2865.41304	F2Z5B6	-	-	-	-	-	35.87	-	-
0.04	GFGGVQVSPPNENIVVTNPSRPWWE	2765.35619	F1S573; F1S574; I3LAV8; I3LHC3; P00690	-	81.68	72.08	94.88	79.73	80.47	-	92.37
0.04	GFGGVQVSPPNENLVVTNPSRPWWE	2765.35619	I3L5F2	-	81.68	72.08	94.88	79.73	80.47	-	92.37
0.04	NRLMSQIVSSITASLRFDGALNVDL	2735.4276	F1SHC1	30.93	-	-	-	-	-	-	-
0.04	VSPPNENIVVTNPSRPWWERYQPVS	2950.47258	F1S573; F1S574; I3LAV8; I3LHC3; P00690	-	32.24	-	-	-	-	-	-
0.04	VSPPNENLVVTNPSRPWWERYQPVS	2950.47258	I3L5F2	-	32.24	-	-	-	-	-	-
0.04	YPRSPDGYLQIGTFYKGVAQGEVDP	2756.3446	F1S444	35.65	-	-	-	-	-	-	-
0.0417	AREILDSRGNPTVEVDLHTAKGRF	2680.4045	F1RFY2; Q1KYT0	-	-	-	-	32.11	-	-	-
0.0417	GGVQVSPPNENIVVTNPSRPWWER	2717.3674	F1S573; F1S574; I3LAV8; I3LHC3; P00690	73.69	66.21	54.31	49.67	81.14	81.09	58.89	69.01
0.0417	GGVQVSPPNENLVVTNPSRPWWER	2717.3674	I3L5F2	73.69	66.21	54.31	49.67	81.14	81.09	58.89	69.01
0.0435	EAFMEEPVTIPDKPNSEEEIVHF	2686.24722	F1RJW7	-	-	-	-	-	-	-	38.88
0.0435	GFGGVQVSPPNENIVVTNPSRPW	2450.23428	F1S573; F1S574; I3LAV8; I3LHC3; P00690	-	89.38	-	47.34	66	-	-	-
0.0435	GFGGVQVSPPNENLVVTNPSRPW	2450.23428	I3L5F2	-	89.38	-	47.34	66	-	-	-
0.0435	GGVQVSPPNENIVVTNPSRPWWE	2561.2663	F1S573; F1S574; I3LAV8; I3LHC3; P00690	-	88.73	96.59	80.13	-	86.64	95.43	-
0.0435	GGVQVSPPNENLVVTNPSRPWWE	2561.2663	I3L5F2	-	88.73	96.59	80.13	-	86.64	95.43	-
0.0435	HKLVIDDVRPEDEGDYTFVPDGY	2678.25005	F1RH19; F1RH20	-	-	-	-	49.92	-	-	-
0.0435	IFQEVIDLGGEAIKSSEYFGNGR	2528.2547	I3L5F2	-	150.94	-	-	134.81	124.85	-	-
0.0435	IFQEVIDLGGEAIQSSEYFGNGR	2528.21832	F1S573; F1S574; I3LAV8; I3LHC3; I3LLP2; P00690	-	150.94	-	-	134.81	124.85	-	-
0.0435	MKGTLEDQIISANPLLEAFGNAK	2475.26788	F1SS61	-	-	79.4	-	-	-	-	-
0.0435	MQGTLEDQIISANPLLEAFGNAK	2475.23151	F1SS64; Q9TV61; Q9TV62; Q9TV63	-	-	79.4	-	-	-	-	-
0.0435	NVKNEELDAMMKEASGPINFTVF	2615.22472	Q5XLD2	-	89.77	-	-	-	-	-	-
0.0435	RFLGDEETVRKAMEAVAAQGKAK	2520.31181	B5KJG2	-	-	-	-	37.14	-	-	-
0.0435	SDLSRELEEISERLEEAGGATSA	2448.16155	F1SS62; F1SS64; F1SS65; Q9TV61; Q9TV62; Q9TV63	-	38.7	-	-	-	-	-	-
0.0455	AAPAPAPAPAPAPAPAPPKEEK	2045.09451	A1XQT6	116.67	-	122.6	139.64	-	-	75.8	-
0.0455	EAFMEEPVTIPDKPNSEEEIVH	2539.1788	F1RJW7	-	-	-	-	-	67.76	82.22	72.13
0.0455	EFPDALNAGFADQLPVRQLSSE	2403.17064	F1ST30; F1ST31	-	-	-	-	-	-	-	35.02
0.0455	EILDSRGNPTVEVDLHTAKGRF	2453.26628	F1RFY2; Q1KYT0	-	-	-	-	34.86	-	-	-
0.0455	KKLETDISQIQGEMEDIIQEAR	2573.30063	F1SS62; Q9TV61	-	-	-	-	32.87	-	-	-
0.0455	KKLETDISQIQGEMEDIVQEAR	2559.28499	Q9TV62	-	-	-	-	65.62	112.03	-	-
0.0455	KLVIDDVRPEDEGDYTFVPDGY	2541.19113	F1RH19; F1RH20	-	-	-	-	-	-	-	44.21
0.0455	LTIMWALGQAGFANLTEGLKVW	2418.27696	F1SDQ3	31.19	-	-	-	-	-	-	-
0.0455	NFVNGQDVNDWIGPPNNNGVIK	2410.16658	F1S574; I3LAV8; I3LLP2; P00690	-	-	156.26	-	-	-	-	-
0.0455	TPRVPDNSLLEATSRSRSQASP	2368.20947	I3LM60	35.47	-	-	-	-	-	-	-
0.0476	AAPAPAPAPAPAPAPAPPKEE	1916.99956	A1XQT6	-	-	-	113.51	-	-	-	-
0.0476	AFGPGLEGGLVNKANRFTVET	2176.12767	F1SMN5	-	-	-	-	-	-	34.6	-
0.0476	AVLDKLHNLNTNWFPAGSRPF	2396.23894	F1S574; I3L5F2; I3LAV8; I3LHC3; I3LLP2; P00690	85.02	80.98	-	-	34.1	68.53	-	-
0.0476	EAFMEEPVTIPDKPNSEEEIV	2402.11989	F1RJW7	-	-	-	-	-	58.11	62.46	62.02
0.0476	EILDSRGNPTVEVDLHTAKGR	2306.19786	F1RFY2; Q1KYT0	-	-	-	-	52.49	-	-	-
0.0476	EVEDEEGSLVVGVDSIFVHEK	2315.1169	F1SUW2	-	-	-	-	106.12	-	-	-
0.0476	GGDPVPKSPFVVNVAPPLDLS	2104.12048	F1SMN5	-	-	-	-	-	69.98	52.63	-
0.0476	GGVQVSPPNENIVVTNPSRPW	2246.14439	F1S573; F1S574; I3LAV8; I3LHC3; P00690	-	99.19	127.03	99.96	-	121.54	97.84	-
0.0476	GGVQVSPPNENLVVTNPSRPW	2246.14439	I3L5F2	-	99.19	127.03	99.96	-	121.54	97.84	-
0.0476	IKNYPVVSIEDPFDQDDWKTW	2594.23292	F1RFY2; Q1KYT0	-	-	39.55	-	57.86	-	-	-
0.0476	KKLETDISQIQGEMEDIIQEA	2417.19952	F1SS62; Q9TV61	-	85.13	-	-	37.58	105.81	105.32	101.23
0.0476	KKLETDISQIQGEMEDIVQEA	2403.18388	Q9TV62	-	99.17	-	-	96.96	157.74	95.6	104.72
0.0476	KLETDISQIQGEMEDIIQEAR	2445.20567	F1SS62; Q9TV61	-	-	-	-	85.61	-	-	-
0.0476	KLETDISQIQGEMEDIVQEAR	2431.19003	Q9TV62	-	-	-	88.9	126.19	158.8	-	-
0.0476	KQYHEVIGRPVMPPYWALGFQ	2531.27837	I3LBF6	31.03	-	-	-	-	-	-	-
0.0476	LLDVLEDPVELIEGERELQAF	2426.25804	F1RJW7	-	-	-	52.99	-	-	-	45.94
0.0476	LVIDDVRPEDEGDYTFVPDGY	2413.09618	F1RH19; F1RH20	-	-	-	-	-	-	41.57	-
0.0476	QVSPPNENIVVTNPSRPWWER	2504.25604	F1S573; F1S574; I3LAV8; I3LHC3; P00690	-	-	-	53.85	-	-	-	-
0.0476	QVSPPNENLVVTNPSRPWWER	2504.25604	I3L5F2	-	-	-	53.85	-	-	-	-
0.0476	VRAEPTPSPQFPFADTAETFK	2335.14847	I3L8Q0	-	-	-	64.1	-	-	-	-
0.05	AAPAPAPAPAPAPAPAPPKE	1787.95697	A1XQT6	-	-	-	92.93	-	-	-	-
0.05	ANLLQAEIEELRATLEQTER	2326.21278	F1SS62; F1SS64; F1SS65; Q9TV61; Q9TV63	-	-	-	-	-	-	33.27	-
0.05	ANLMQAEIEELRASLEQTER	2346.14847	Q9TV62	-	-	-	-	49.31	40.29	-	-
0.05	APAPAPAPAPAPAPAPPKEE	1845.96245	A1XQT6	-	-	-	110.23	-	-	-	-
0.05	AVLDKLHNLNTNWFPAGSRP	2249.17052	F1S574; I3L5F2; I3LAV8; I3LHC3; I3LLP2; P00690	-	99.11	-	-	-	-	-	-
0.05	AVNAAGLSEYSQDSEAIEVK	2079.996	F1SM75; I3LCR9	-	143.66	-	-	-	-	-	-
0.05	EAFMEEPVTIPDKPNSEEEI	2303.05147	F1RJW7	-	-	-	-	-	-	-	90.16
0.05	GEAVRDFEIIDNHDYSYTVK	2370.11279	F1SMN5	-	-	-	-	96.69	70.17	79.43	-
0.05	IIVTEEEPTEGIVPGPPTDL	2105.07799	F1SM75; I3LCR9	-	37.75	51.32	65.26	-	-	-	-
0.05	IQLVEEELDRAQERLATALQ	2324.23354	A1XQV4; F1RGK5; F1SG00; F2Z5B6; P42639; P67937; Q6QA25	-	38.34	-	-	-	-	-	-
0.05	KLETDISQIQGEMEDIIQEA	2289.10457	F1SS62; Q9TV61	-	44.32	-	-	-	154.6	154.67	154.63
0.05	KLETDISQIQGEMEDIVQEA	2275.08893	Q9TV62	-	-	-	-	-	129.03	145.53	145.67
0.05	LDVLEDPVELIEGERELQAF	2313.17398	F1RJW7	-	-	-	40.08	-	36.55	111.35	-
0.05	LLDVLEDPVELIEGERELQA	2279.18962	F1RJW7	-	-	-	-	-	-	102.37	-
0.05	LVIDDVRPEDEGDYTFVPDG	2250.03285	F1RH19; F1RH20	-	-	-	-	-	-	-	61.93
0.05	VNGQDVNDWIGPPNNNGVIK	2149.05524	F1S574; I3LAV8; I3LLP2; P00690	-	157.77	81.31	138.31	43.57	-	-	-
0.05	VSPPNENIVVTNPSRPWWER	2376.19746	F1S573; F1S574; I3LAV8; I3LHC3; P00690	-	63.3	-	55.8	-	-	-	-
0.05	VSPPNENLVVTNPSRPWWER	2376.19746	I3L5F2	-	63.3	-	55.8	-	-	-	-
0.0526	AAPAPAPAPAPAPAPAPPK	1658.91438	A1XQT6	-	-	-	118.13	-	-	-	-
0.0526	AAPTVNLFPPSSEELGTNK	1970.9949	A0A0A0MY58; P01846	-	-	80.8	-	-	-	-	-
0.0526	APAPAPAPAPAPAPAPPKE	1716.91986	A1XQT6	-	-	-	131.88	-	-	-	-
0.0526	APAPAPAPAPAPAPPKEEK	1805.96753	A1XQT6	-	-	-	103.35	-	-	-	-
0.0526	AYSPLGSPDRPWAKPEDPS	2068.9854	A0A140TAK7; P80276	-	-	90.47	-	-	-	-	-
0.0526	EILDSRGNPTVEVDLHTAK	2093.07529	F1RFY2; Q1KYT0	-	-	-	-	70.16	-	-	-
0.0526	GEAVRDFEIIDNHDYSYTV	2242.01784	F1SMN5	-	-	-	-	38.04	37.25	-	-
0.0526	IFQEVIDLGGEAIKSSEYF	2144.06773	I3L5F2	-	111.33	-	-	113.95	105.5	68.85	60.02
0.0526	IFQEVIDLGGEAIQSSEYF	2144.03136	F1S573; F1S574; I3LAV8; I3LHC3; I3LLP2; P00690	-	-	-	-	81.31	34.86	-	-
0.0526	IQLVEEELDRAQERLATAL	2196.17496	A1XQV4; F1RGK5; F1SG00; F2Z5B6; P42639; P67937; Q6QA25	-	-	-	45.53	-	-	-	-
0.0526	IVTEEEPTEGIVPGPPTDL	1991.99393	F1SM75; I3LCR9	-	-	-	51.4	-	-	-	-
0.0526	KKHADSVAELGEQIDNLQR	2150.10796	F1S9D6; F1SS61; F1SS62; F1SS64; F1SS65; F1SS66; K7GMH0; P79293; Q9TV61; Q9TV62; Q9TV63	-	-	-	-	56.04	-	-	-
0.0526	LDVLEDPVELIEGERELQA	2166.10556	F1RJW7	-	-	-	84.41	91.93	114.78	100.19	124.98
0.0526	LETDISQIQGEMEDIVQEA	2146.99397	Q9TV62	-	-	-	-	-	-	-	65.06
0.0526	QNKDLMELQALIDSHFEAR	2257.11607	Q75NG9	-	38.11	-	-	-	-	-	-
0.0526	VFKGDEVIEYDGEFSADTL	2132.979	F1RJW7	-	-	-	-	88.33	74.54	113.18	65.55
0.0526	WAVMDTSINPLCIEIYADK	2243.03122	F1RGB5	-	-	-	-	-	-	35.48	-
0.0541	QGSILKKVLEALKDLINEACWDISSSGVNLQSMDSSH	4060.99074	I3L813	37.33	-	-	-	-	-	-	-
0.05526	LPSGVRAEGDTLGFPPLTT	1927.00511	F1S190; I3L5V3; I3LLB5; K7GKP7	-	-	-	-	-	-	-	37.46
0.0556	AAPAPAPAPAPAPAPAPP	1530.81943	A1XQT6	-	-	-	59.85	-	-	-	-
0.0556	AEGPGLNRTGVEVGKPTH	1817.93842	F1SMN5	-	43.32	-	-	-	-	-	-
0.0556	AEPTPSPQFPFADTAETF	1951.88399	I3L8Q0	-	-	-	60.11	-	-	-	-
0.0556	AISNNKDQGSYEDFVEGL	1984.9014	A1XQT6	-	-	-	-	-	70.72	75.6	65.48
0.0556	APAPAPAPAPAPAPAPPK	1587.87727	A1XQT6	-	-	-	133.07	-	-	-	-
0.0556	EGHHKNWHEVNSSPLKER	2183.06201	F1RVL5	-	-	-	-	-	-	70.09	-
0.0556	EQTKVIADNVKDWNKVVL	2098.14224	D0G7F6; Q29371	-	-	-	-	-	31.06	-	-
0.0556	ETDISQIQGEMEDIIQEA	2047.92555	F1SS62; Q9TV61	-	-	-	-	-	-	71.95	38.86
0.0556	ETDISQIQGEMEDIVQEA	2033.90991	Q9TV62	-	-	-	-	-	-	74.2	100.13
0.0556	EWNDIDVLYPQFLALKER	2248.15279	F1S635	-	82.97	-	-	-	-	-	-
0.0556	GGKGDPSAAKASKPELPV	1707.91553	F1S5F9	-	-	-	47.97	-	-	-	-
0.0556	HPPAAPSTGSSAKGLAAN	1632.82196	F1RUJ7	-	-	36.69	-	-	-	-	-
0.0556	IFQEVIDLGGEAIKSSEY	1996.99931	I3L5F2	117.83	125.21	118.77	132.71	98.89	87.53	128.27	127.63
0.0556	IFQEVIDLGGEAIQSSEY	1996.96294	F1S573; F1S574; I3LAV8; I3LHC3; I3LLP2; P00690	-	100.1	113.13	90.93	109.07	103.34	88.2	81.42
0.0556	ITSLFSPLVEDSPLGSVI	1873.00845	I3LHJ4	-	-	-	-	-	-	30.15	-
0.0556	KPGALAEASSQYLPTDSQ	1861.90575	F1RJ66	-	-	-	-	-	34.82	-	-
0.0556	KRESPGRGSGDEASGTTP	1787.83981	F1RZS9	-	38.86	-	-	-	-	-	-
0.0556	LDVLEDPVELIEGERELQ	2095.06845	F1RJW7	-	-	-	-	-	77.36	-	104
0.0556	LVGGASLKPEFVDIINAK	1870.05638	D0G7F6	94.03	71.64	-	95.39	90.17	73.81	-	71.18
0.0556	NTLQEANDILNNLKDFDR	2132.04977	F1S663	-	-	56.81	-	109.61	103.08	-	105.47
0.0556	SPPNENIVVTNPSRPWWE	2121.02794	F1S573; F1S574; I3LAV8; I3LHC3; P00690	-	-	-	80.65	-	-	-	-
0.0556	SPPNENLVVTNPSRPWWE	2121.02794	I3L5F2	-	-	-	80.65	-	-	-	-
0.0556	TITLEVEPSDTIENVKAK	1986.05208	A7U5U2; F2Z5U0; P0CG68; P63053	-	124.64	-	-	-	-	-	-
0.0556	VEEMDAMLGKLLDAIDDL	2005.95877	I3LRN8	37.43	-	-	-	-	-	-	-
0.0556	VFKGDEVIEYDGEFSADT	2019.89494	F1RJW7	-	-	-	-	-	-	72.67	-
0.0556	VREPPVLIVTPLEDQQVY	2094.13611	F1RH19; F1RH20	-	55.97	-	-	-	-	-	-
0.0571	SMFDQTQIQEFKEAFTVIDQNRDGIIDKEDLRDTF	4208.00082	Q5XLD2	-	-	-	-	32.17	-	-	-
0.0588	AIGLSVADLAESIMKNL	1759.93895	P00339	-	-	-	-	-	-	-	70.76
0.0588	APAPAPAPAPAPPKEEK	1637.87766	A1XQT6	-	-	-	64.4	-	-	-	-
0.0588	AVGSVFDVSNADRLGSS	1679.81149	I3LBJ8; Q5XLD3	-	-	-	85.47	85.73	-	-	-
0.0588	DADGGGDISVKELGTVM	1662.77708	A1XQV5; P02587	-	-	-	-	-	-	-	62.22
0.0588	GAPAYTPPLQGPQVSPL	1691.88828	F1SEN8	-	36.33	-	-	-	-	-	-
0.0588	HIADLAGNPDLVLPVPA	1710.93047	F1RFY2; Q1KYT0	-	105.42	124.99	-	-	-	-	-
0.0588	IFQEVIDLGGEAIKSSE	1833.93599	I3L5F2	93.13	146.9	138.24	151.69	132.91	-	124.94	-
0.0588	IFQEVIDLGGEAIQSSE	1833.89961	F1S573; F1S574; I3LAV8; I3LHC3; I3LLP2; P00690	-	107.19	100.94	111.1	66.29	-	-	-
0.0588	ISNNKDQGSYEDFVEGL	1913.86429	A1XQT6	-	-	-	38.82	-	-	92.28	119.4
0.0588	KKSLQDTLHQPIMLVPE	1992.07138	F1RGA4; F1RGA5	-	-	-	-	-	39.56	-	-
0.0588	LDVLEDPVELIEGEREL	1967.00987	F1RJW7	-	-	-	-	-	-	103.05	106.17
0.0588	LLDVLEDPVELIEGERE	1967.00987	F1RJW7	-	-	-	69.76	-	-	-	-
0.0588	PVLGEGVPILASFLRKN	1809.05124	F1RYI3; F2Z5R6	-	34.52	35.79	34.5	-	-	-	-
0.0588	QGFGSLGLMTSVLVCPDGKTIEAEAAHGTVTRHY	3606.72693	F1SK00; P33198	-	-	30.1	-	-	-	-	-
0.0588	SMIADYLNKLIDIGVAG	1791.94405	F1S574; I3L5F2; I3LAV8; I3LHC3; I3LLP2; P00690	-	52.54	-	-	-	-	-	-
0.0588	SPLGSPDRPWAKPEDPS	1834.88496	A0A140TAK7; P80276	39.97	-	81.75	-	-	-	-	-
0.0588	STIADYLNKLIDIGVAG	1761.95125	F1S573	81.01	82.92	-	-	-	-	-	-
0.0588	TITLEVEPSDTIENVKA	1857.95712	A7U5U2; F2Z5U0; P0CG68; P63053	-	100.28	-	-	-	-	-	-
0.0588	TVKEDQVFPMNPPKFDK	2019.01355	F1SS64; O46422; Q9TV61; Q9TV62; Q9TV63	-	47.49	-	46.31	-	-	-	-
0.0588	TVSFPKPGFVELSPVPI	1813.00259	F1S2Z4	-	-	45.62	-	-	-	-	79.47
0.0588	VGGASLKPEFVDIINAK	1756.97232	D0G7F6	-	-	-	67.3	-	-	-	-
0.0588	VIGHSLGSHAAGEAGRR	1673.87099	F1S4T9; P00591	-	-	34.3	-	-	-	-	-
0.0588	VRDADAEIEGAPASPLD	1724.82169	F1SM75; I3LCR9	-	-	49.51	-	-	-	44.09	-
0.0625	AGGTTVTQGVETTKPS	1532.76825	A0A0A0MY58; P01846	71.23	-	126.15	-	-	-	-	-
0.0625	AVGKVIPELNGKLTGM	1625.91745	P00355	-	-	-	39.51	-	-	-	-
0.0625	DDLEGEVQIPRPPTNV	1777.88464	F1RVL5	-	-	-	-	-	-	56.8	-
0.0625	DLEGEVQIPRPPTNVH	1799.91661	F1RVL5	-	-	-	42.88	-	-	-	-
0.0625	DVNDWIGPPNNNGVIK	1750.86385	F1S574; I3L5F2; I3LAV8; I3LLP2; P00690	-	-	-	67.74	-	-	-	-
0.0625	EEEPTEGIVPGPPTDL	1678.79376	F1SM75; I3LCR9	62.71	67.03	79.09	79.79	-	-	63.63	62.47
0.0625	EGHHKNWHEVNSSPLK	1897.91832	F1RVL5	-	-	-	-	-	-	52.05	-
0.0625	EHGGPEGMDPDGVIES	1624.66753	A6M930	-	-	-	-	-	-	34.89	-
0.0625	FQSSAVMALQEASEAYLVGLFEDTNLCAIHAK	3501.6618	F2Z5K9	107.25	-	-	-	100.27	-	-	-
0.0625	GFGGVQVSPPNENIVV	1611.8257	F1S573; F1S574; I3LAV8; I3LHC3; P00690	-	-	36.96	47.07	-	-	-	-
0.0625	GFGGVQVSPPNENLVV	1611.8257	I3L5F2	-	-	36.96	47.07	-	-	-	-
0.0625	HKLVIDDVRPEDEGDY	1898.90102	F1RH19; F1RH20	-	-	-	-	-	49.72	-	-
0.0625	IFQEVIDLGGEAIKSS	1704.8934	I3L5F2	-	118.44	-	133.07	-	-	-	-
0.0625	IFQEVIDLGGEAIQSS	1704.85703	F1S573; F1S574; I3LAV8; I3LHC3; I3LLP2; P00690	-	80.39	-	114.16	69.81	-	-	37.14
0.0625	LKKPDSVSVENGKDAL	1698.91519	F1RH19; F1RH20	-	-	71.21	-	-	-	-	-
0.0625	LLDVLEDPVELIEGER	1837.96729	F1RJW7	-	-	-	-	-	-	101.59	-
0.0625	MIADYLNKLIDIGVAG	1720.90694	F1S574; I3L5F2; I3LAV8; I3LHC3; I3LLP2; P00690	-	100.9	98.18	114.12	-	-	-	-
0.0625	NQLMRIEEALGDKAVF	1848.94035	F1RFY2; Q1KYT0	-	-	-	-	68.85	-	-	-
0.0625	NTLQEANDILNNLKDF	1860.92172	F1S663	-	47.49	76.41	-	-	-	-	-
0.0625	PAPAPAPAPAPPKEEK	1566.84055	A1XQT6	-	-	61.27	87.96	59.91	84.16	110.15	92.98
0.0625	SMIADYLNKLIDIGVA	1750.9175	F1S574; I3L5F2; I3LAV8; I3LHC3; I3LLP2; P00690	-	31.2	-	125.48	-	-	-	-
0.0625	SNNKDQGSYEDFVEGL	1800.78023	A1XQT6	-	79.54	47.15	-	51.43	65.9	100.4	104.52
0.0625	SQIDLFTEPEGLGLLN	1744.88832	F1RT48; F1RT49; K7GR17	-	-	41.4	-	-	-	-	-
0.0625	TITLEVEPSDTIENVK	1786.92001	A7U5U2; F2Z5U0; P0CG68; P63053	-	-	98.17	92.67	-	-	-	-
0.0625	TIVTPPIPVIPDDHPL	1722.95564	P50441	-	115.04	107.27	110.02	107.45	103.39	102.64	100.41
0.0625	TVKEDQVFPMNPPKFD	1890.91859	F1SS64; O46422; Q9TV61; Q9TV62; Q9TV63	-	86.17	94.86	107.14	-	-	-	-
0.0625	VDIDVPDVNIEGPEGK	1694.8363	I3L5D5	-	-	53.87	51.4	-	-	-	-
0.0625	VDVDVPDVDVHGPDWH	1799.81154	I3L5D5	-	71.64	-	103.21	-	-	-	-
0.0625	VIGHSLGSHAAGEAGR	1517.76988	F1S4T9; P00591	-	64.24	-	-	-	-	-	-
0.0625	VKEDQVFPMNPPKFDK	1917.96587	F1SS64; O46422; Q9TV61; Q9TV62; Q9TV63	-	-	-	114.84	-	-	-	-
0.0625	VRDADAEIEGAPASPL	1609.79474	F1SM75; I3LCR9	-	-	86.06	99.17	-	-	-	-
0.0625	VVGGTEAQRNSWPSQI	1727.8591	P00772	-	-	-	-	-	74.1	-	-
0.0625	WNTDDVAAGYDIALLR	1791.87915	P00772	-	-	-	-	-	109.3	-	-
0.0667	AGFAGDDAPRAVFPS	1476.69975	B6VNT8; C7AI81; I3LVD5; P68137; Q6QAQ1	-	-	-	52.28	62.36	-	-	-
0.0667	AIGLSVADLAESIMK	1516.81705	P00339	-	102.96	-	-	-	115.72	113.29	109.22
0.0667	DLEGEVQIPRPPTNV	1662.8577	F1RVL5	-	92.35	99.8	93.18	64.94	88.58	-	-
0.0667	EDIEKARQAKARPES	1726.89615	F1S8Q4	-	-	-	-	-	-	-	46.02
0.0667	EGHHKNWHEVNSSPL	1769.82336	F1RVL5	-	-	-	-	-	93.02	36.27	-
0.0667	EGHPVTSEPSHPEPA	1569.70595	F1SKL2	-	-	53.93	-	-	-	-	-
0.0667	FCDLRLDPGESKSYS	1761.77019	F1STB5	-	-	-	-	-	-	35.16	-
0.0667	FIFQEVIDLGGEAIK	1677.89777	I3L5F2	-	-	-	-	114.05	100.88	76.53	-
0.0667	FVDADNLILNPDTLS	1645.81992	F1S940	-	-	-	45.98	-	-	-	-
0.0667	GEAVRDFEIIDNHDY	1791.80638	F1SMN5	-	-	-	-	-	-	-	48.44
0.0667	GFGGVQVSPPNENIV	1512.75728	F1S573; F1S574; I3LAV8; I3LHC3; P00690	-	32.8	-	-	47.96	-	-	-
0.0667	GFGGVQVSPPNENLV	1512.75728	I3L5F2	-	32.8	-	-	47.96	-	-	-
0.0667	HIADLAGNPDLVLPV	1542.84059	F1RFY2; Q1KYT0	-	51.35	84.57	48.23	34.82	55.74	72.89	63.43
0.0667	HKLVIDDVRPEDEGD	1735.83769	F1RH19; F1RH20	-	-	-	-	-	49.42	-	-
0.0667	IADLAGNPDLVLPVP	1502.83444	F1RFY2; Q1KYT0	-	71.51	61.79	-	-	-	-	-
0.0667	IADYLNKLIDIGVAG	1573.87154	F1S573; F1S574; I3L5F2; I3LAV8; I3LHC3; I3LLP2; P00690	-	102.9	77	105.24	55.86	84.62	-	-
0.0667	IELRDTGRFGFLLPA	1703.93588	F1RK01	-	-	-	-	-	-	37.6	34.82
0.0667	IFQEVIDLGGEAIKS	1617.86137	I3L5F2	89.36	103.27	108.86	104.56	105.21	111.05	84.54	102.7
0.0667	IFQEVIDLGGEAIQS	1617.825	F1S573; F1S574; I3LAV8; I3LHC3; I3LLP2; P00690	-	91.86	87.21	95.26	99.55	99.18	-	91.56
0.0667	IQLVEEELDRAQERL	1839.96899	A1XQV4; F1RGK5; F1SG00; F2Z5B6; P42639; P67937; Q6QA25	-	-	-	-	-	45.33	-	-
0.0667	LAADAAGRVVPTPVL	1448.83511	F1SJ10	-	-	-	-	-	-	40.23	-
0.0667	LDVLEDPVELIEGER	1724.88322	F1RJW7	-	-	72.89	-	97.73	120.3	139.76	128.43
0.0667	LKKPDSVSVENGKDA	1585.83113	F1RH19; F1RH20	65.15	89.63	106.45	102.03	-	-	-	-
0.0667	LLVTAETAPPNFVQR	1654.90425	I3L8Q0	-	-	46.35	-	-	-	-	-
0.0667	LPLVPVPSPGPPAPL	1449.85954	F1RP94	32.96	31.41	36.44	32.5	-	-	-	-
0.0667	LSPDPKTPPLPLPLA	1554.90212	I3LNF2	-	-	-	-	42.03	-	-	43.17
0.0667	LVIDDVRPEDEGDYT	1734.79483	F1RH19; F1RH20	-	-	-	-	-	-	67.05	58.76
0.0667	LVQHDINTLRGQGKH	1714.9227	F1SU29; I3LLK1	-	-	-	-	-	-	-	41.57
0.0667	MIADYLNKLIDIGVA	1663.88547	F1S574; I3L5F2; I3LAV8; I3LHC3; I3LLP2; P00690	-	-	-	96.79	-	-	-	-
0.0667	MLGTIPFPEGMGGSV	1491.71019	I3L7I7	-	-	-	-	-	-	57.57	-
0.0667	NLMQAEIEELRASLE	1760.8614	Q9TV62	-	42.11	-	-	-	-	-	-
0.0667	NNKDQGSYEDFVEGL	1713.7482	A1XQT6	-	-	-	38.16	-	44.69	-	95.64
0.0667	RGGGSPAEPPRDPAP	1459.71678	F1SD71	-	-	-	-	-	44.15	31.84	38.88
0.0667	SMIADYLNKLIDIGV	1679.88039	F1S574; I3L5F2; I3LAV8; I3LHC3; I3LLP2; P00690	-	-	-	90.21	-	-	-	-
0.0667	SNIKDYIDEAEKIAK	1735.89917	I3LC47	-	44.81	33.54	-	79.12	86.15	-	-
0.0667	TIVTPPIPVIPDDHP	1609.87158	P50441	-	35	-	80.16	-	-	-	-
0.0667	VKEDQVFPMNPPKFD	1789.87091	F1SS64; O46422; Q9TV61; Q9TV62; Q9TV63	38.58	41.74	82.66	103.66	-	-	-	-
0.0667	VKVVDIPDPPVAPNV	1557.87666	F1SRI8	-	-	63.02	-	-	-	-	-
0.0714	AAFPPDVGGNVDYK	1448.6936	Q5XLD2	-	-	-	-	-	-	-	73.47
0.0714	AASKEEPKPLPYPN	1539.79326	B5SYT7	-	-	-	-	-	54.06	93.45	-
0.0714	ADYLNKLIDIGVAG	1460.78748	F1S573; F1S574; I3L5F2; I3LAV8; I3LHC3; I3LLP2; P00690	-	-	32.14	78.42	-	-	-	-
0.0714	AEPRPPVPKPRTVP	1539.88854	F1SB20	39.98	43.24	38.82	46.98	-	-	-	-
0.0714	AIGLSVADLAESIM	1388.72209	P00339	-	-	-	-	-	-	67.03	-
0.0714	ANAATGPPAPGEPR	1304.64729	F1SA09	-	-	37.54	-	-	-	-	-
0.0714	ASMELDLGVSSEAT	1424.63408	F1RQY0	-	-	-	-	-	-	-	38.83
0.0714	DIDDLELTLAKVEK	1600.85594	F1S9D6; F1SS61; F1SS62; F1SS64; F1SS65; F1SS66; K7GMH0; P79293; Q9TV61; Q9TV62; Q9TV63	-	-	-	-	-	-	-	113.68
0.0714	EATLQLSLKLCGDT	1536.75275	F1RP44	-	-	40.11	-	-	-	-	-
0.0714	EDQVFPMNPPKFDK	1690.80249	F1SS64; O46422; Q9TV61; Q9TV62; Q9TV63	-	100.29	93.37	99.85	31.18	-	66.07	79.89
0.0714	EEPGLCPAPEELPL	1538.69963	F1SHC3; I3LTW9	-	-	-	-	-	-	33.6	-
0.0714	EGESPTVEGHGPNQ	1436.61681	F1RHG3; F1RHG4	-	-	-	-	-	-	-	35.56
0.0714	EGEVQIPRPPTNVH	1571.8056	F1RVL5	-	-	-	-	-	86.14	-	-
0.0714	EILDSRGNPTVEVD	1542.75256	F1RFY2; I3LCN1; Q1KYT0	-	-	-	53.51	-	-	-	-
0.0714	EIPVTPPTLVSGLK	1449.84428	I3L8Q0	51.86	92.65	78.11	82.84	88.82	60.12	94.34	90.5
0.0714	ELIRRSFAGEPPRA	1597.86884	F1S3K1; I3L697	-	-	-	-	-	37.7	-	-
0.0714	EVEGLLGNRGSVGG	1342.6841	F1RK43	-	-	-	-	-	-	-	35.75
0.0714	FGPGPPARAGPGQG	1264.63129	I3L9D3	-	-	-	-	-	-	44.33	-
0.0714	FGPPGPGAQGRPAG	1264.63129	F1RZG2	-	-	-	-	-	45.35	-	-
0.0714	FVQTDKPIYKPEQT	1692.87228	F1SLX2; K7GMU4; K7GQ48	-	81.69	-	-	-	-	-	-
0.0714	GFAGDDAPRAVFPS	1405.66264	B6VNT8; C7AI81; I3LVD5; P68137; Q6QAQ1	-	58.9	64.85	45.43	-	-	-	-
0.0714	GSPDRPWAKPEDPS	1537.71611	A0A140TAK7; P80276	-	-	40.48	53.53	-	-	-	-
0.0714	GVKITLPVDFVTAD	1473.80792	F1RPH0; K7GKJ8; K7GNH6; Q7SIB7	-	-	-	34.47	-	-	-	-
0.0714	IADLAGNPDLVLPV	1405.78168	F1RFY2; Q1KYT0	-	101.91	85.85	85.66	-	-	-	75.92
0.0714	IADYLNKLIDIGVA	1516.85007	F1S573; F1S574; I3L5F2; I3LAV8; I3LHC3; I3LLP2; P00690	-	-	-	87.56	-	-	-	-
0.0714	IEELEEEIEAERAS	1645.7682	F1SS62; F1SS64; F1SS65; Q9TV61; Q9TV63	-	-	-	-	-	-	-	95.35
0.0714	IFQEVIDLGGEAIK	1530.82935	I3L5F2	137.08	127.69	121.04	127.81	132.24	122.57	120.76	126.45
0.0714	IFQEVIDLGGEAIQ	1530.79297	F1S573; F1S574; I3LAV8; I3LHC3; I3LLP2; P00690	-	80.87	83.99	112.59	98.62	101.08	101.9	117.01
0.0714	IFVGGLSPDTPEEK	1487.75078	F1RVC9	-	-	-	77.83	-	-	-	-
0.0714	IGIFGENEDVADRA	1504.71578	F1RFH9	-	-	58.19	-	-	-	-	-
0.0714	IGIIGGTGLDDPEI	1368.71367	F1SNK3	-	52.81	52.6	43.74	-	-	-	-
0.0714	IIDGWHEMDSQNPL	1653.7457	P00348	-	63.91	60.72	57.99	48.09	-	60.76	-
0.0714	ILVGDIGDTVEDPY	1504.72972	Q5G6V9	-	-	41.64	-	-	-	-	-
0.0714	IQEFKEAFTVIDQNRDGIIDKEDLRDTF	3354.67319	Q5XLD2	-	-	-	-	37.75	-	-	-
0.0714	IQLVEEELDRAQER	1726.88493	A1XQV4; F1RGK5; F1SG00; F2Z5B6; P42639; P67937; Q6QA25	-	-	-	-	-	36.35	46.76	-
0.0714	ITKQEYDEAGPSIV	1548.76714	P68137	-	-	-	-	-	-	55.9	76.19
0.0714	IVGAEVAYFVEVLK	1535.85992	P00591	-	55.82	-	-	-	-	-	-
0.0714	KEDQVFPMNPPKFD	1690.80249	F1SS64; O46422; Q9TV61; Q9TV62; Q9TV63	-	-	-	35.37	-	-	-	-
0.0714	KKPDSVSVENGKDA	1472.74707	F1RH19; F1RH20	-	-	-	87.04	-	-	-	-
0.0714	KWDPPKDNGGSEIL	1554.76781	F1SH12	-	-	-	-	-	50.79	-	46.64
0.0714	LEGEVQIPRPPTNV	1547.83075	F1RVL5	-	73.19	65.17	54.8	-	-	-	-
0.0714	LVIDDVRPEDEGDY	1633.74715	F1RH19; F1RH20	-	-	-	-	-	-	83.95	91.28
0.0714	LVTAETAPPNFVQR	1541.82019	I3L8Q0	-	56.2	55.59	-	-	-	-	-
0.0714	LVTEVENGGFLGSK	1448.75111	F1SHL9	-	-	102	-	-	-	-	-
0.0714	NKDQGSYEDFVEGL	1599.70528	A1XQT6	-	-	-	-	-	57.12	97.21	92.94
0.0714	NLEENEIVDVPVEK	1625.8148	F1SUC9	-	-	-	-	-	-	75.45	-
0.0714	NLNTNWFPAGSRPF	1619.78447	F1S574; I3L5F2; I3LAV8; I3LHC3; I3LLP2; P00690	-	92.69	-	-	-	-	-	-
0.0714	PAPAPAPAPAPPKE	1309.703	A1XQT6	-	-	61.03	-	-	-	-	-
0.0714	PAPAPAPAPPKEEK	1398.75067	A1XQT6	-	-	66	116.78	-	90.61	67.21	124.62
0.0714	PVEEMLAEVNATIT	1531.74396	A0A0A0MY60; F1S0Q9; I3L673; Q9TUZ0; Q9TUZ1	-	-	-	-	-	-	-	32.81
0.0714	RALLVDVYPAGVHG	1465.80415	F1SL26; K7GRY1; K7GS10; P50555	-	-	-	-	-	-	40.04	-
0.0714	SADTLWGIQKELQF	1634.83041	P00339	-	-	79.57	-	91.57	88.22	-	78.61
0.0714	SILMKELADEIALV	1559.84801	P00339	-	-	37.14	-	-	-	-	-
0.0714	SMIADYLNKLIDIG	1580.81197	F1S574; I3L5F2; I3LAV8; I3LHC3; I3LLP2; P00690	-	-	89.14	72.59	-	-	-	-
0.0714	SPFVVNVAPPLDLS	1453.78169	F1SMN5	-	95.83	98.12	-	98.9	104.98	95.46	104.51
0.0714	SQIQGEMEDIIQEA	1589.72427	F1SS62; Q9TV61	-	-	-	-	-	61.74	46.11	85.63
0.0714	TEAASGHCPLQGLL	1441.66936	I3LB71; I3LPW4	-	-	41.34	-	-	-	-	-
0.0714	TLDAGGQAEAVTAL	1315.66196	E9KYT5; F1RWG9; K7GNJ5	-	-	-	-	-	35.68	-	-
0.0714	TVKEDQVFPMNPPK	1644.81815	F1SS64; O46422; Q9TV61; Q9TV62; Q9TV63	73.02	-	95.8	-	-	-	-	-
0.0714	VLYPNDNFFEGKEL	1683.81442	F1RQQ7; F1RQQ8; F1SFF8	-	-	35.06	-	-	-	-	-
0.0714	VSSLQTKCPAIPEV	1516.76292	F1SC14	-	-	-	-	-	47.57	-	43.04
0.0714	VTADGEQTGQDAER	1475.64883	I3LAF6	-	-	-	-	-	-	-	136.01
0.0714	VYEPDWPGRDEANK	1674.76378	F1RXZ6	-	-	60.09	-	-	-	-	-
0.0714	YVIGGSIPEEDAGK	1433.70381	F1SKY2	-	-	102.55	-	-	-	-	-
0.0741	LSDWPAANSAPAPRRAPPVDAEILRTM	2901.4919	F1SLY8	32.56	-	-	-	-	-	-	-
0.0769	AAFPPDVGGNVDY	1320.59865	Q5XLD2	-	-	-	-	-	-	35.89	67.12
0.0769	ADLAGNPDLVLPV	1292.69762	F1RFY2; Q1KYT0	-	-	-	70.79	-	-	-	-
0.0769	ADTLWGIQKELQF	1547.79839	P00339	-	-	-	-	56.63	-	-	-
0.0769	ADYLNKLIDIGVA	1403.76601	F1S573; F1S574; I3L5F2; I3LAV8; I3LHC3; I3LLP2; P00690	-	-	-	74.39	-	-	-	-
0.0769	AEAETARQEIAQI	1428.72083	F1RSF8	-	-	55.18	-	-	-	-	-
0.0769	AHNPTGTDPTPEQ	1363.60043	P00503	-	63.04	68.86	76.64	-	-	-	-
0.0769	AHNPTGVDPRPEQ	1416.67459	F1RFU5; P00506	-	-	-	-	-	-	47.42	-
0.0769	AIGLSVADLAESI	1257.68161	P00339	-	-	-	-	-	-	53.78	-
0.0769	ALESPERPFLAIL	1454.81328	F1RPH0; K7GKJ8; K7GNI9; K7GRJ0; Q7SIB7	-	-	55.16	-	-	-	-	-
0.0769	APAPAPAPPKEEK	1301.69791	A1XQT6	-	-	-	80.8	-	-	-	-
0.0769	ASKEEPKPLPYPN	1468.75615	B5SYT7	-	-	-	-	-	-	107.72	-
0.0769	ATEDELDKYSEALKDAQEKLELAEKKATDAEADVASLNR	4307.12914	F2Z5B6	-	-	-	-	49.16	-	-	-
0.0769	DPFNVESSSLTNP	1405.63614	F1S6G0	-	30.64	-	-	-	-	-	-
0.0769	DQVFPMNPPKFDK	1561.7599	F1SS64; F1SS66; O46422; Q9TV61; Q9TV62; Q9TV63	-	36.31	35.13	-	-	-	-	-
0.0769	DWIGPPNNNGVIK	1422.72556	F1S574; I3L5F2; I3LAV8; I3LLP2; P00690	-	-	-	61.14	-	-	-	-
0.0769	EDQVFPMNPPKFD	1562.70754	F1SS64; O46422; Q9TV61; Q9TV62; Q9TV63	-	77.58	74.95	75.87	52.26	44.91	-	33.66
0.0769	EGEVQIPRPPTNV	1434.74669	F1RVL5	-	-	-	73.15	60.08	65.52	73.27	49.24
0.0769	EIPVTPPTLVSGL	1321.74933	I3L8Q0	-	-	-	40.24	62.52	31.98	32.01	51.98
0.0769	ERLEEAGGATSAQ	1317.61604	F1SS62; F1SS64; F1SS65; Q9TV61; Q9TV62; Q9TV63	-	-	-	-	-	-	-	105.09
0.0769	EWTPPQDTGNTEL	1486.65761	I3LIE7	-	-	50.25	52.68	-	-	-	-
0.0769	FMPAAPRPELPDV	1438.72786	I3LN42	-	-	-	-	57.43	-	41.22	-
0.0769	FQEVIDLGGEAIQ	1417.70891	F1S573; F1S574; I3LAV8; I3LHC3; I3LLP2; P00690	-	-	-	56.75	-	-	-	-
0.0769	FQSSAVMALQEASEAYLVGLFEDTNL	2832.35275	F2Z5K9	39.84	-	-	-	84.37	-	-	-
0.0769	FVREPPVLIVTPL	1478.88609	F1RH19; F1RH20	-	-	-	-	-	-	-	41.58
0.0769	GDGEMEELEALWL	1490.65988	F1SQ84	-	-	-	-	-	-	-	41.06
0.0769	GIFGDWSNSISSL	1381.6514	F1SEG7; I3L762; K7GQ02	-	53.14	-	-	72.03	71.55	73.91	69.84
0.0769	GIFPANYVEVLPA	1388.73399	F1RMA6	-	-	-	-	-	-	47.24	-
0.0769	GIGTVPVGRVETG	1240.67758	F1STL7; F1STM4; F1STN7; Q0PY11	-	-	-	46.73	-	-	-	-
0.0769	GPEEGAGAEETPK	1270.5677	F1S269	-	62.61	-	-	-	-	-	-
0.0769	GTEPPVAVGPNIV	1248.67142	I3LQ91	-	-	-	-	-	-	31.29	-
0.0769	GVQVETISPGDGR	1313.65756	Q2VTP6	70.66	-	76.23	77	-	-	-	-
0.0769	IADLAGNPDLVLP	1306.71326	F1RFY2; Q1KYT0	-	-	-	56.14	-	-	-	-
0.0769	IADYLNKLIDIGV	1445.81296	F1S573; F1S574; I3L5F2; I3LAV8; I3LHC3; I3LLP2; P00690	-	-	-	82.88	-	-	-	-
0.0769	IDGWHEMDSQNPL	1540.66164	P00348	-	-	-	47.34	-	-	-	-
0.0769	IEELEEEIEAERA	1558.73618	F1SS61; F1SS62; F1SS64; F1SS65; Q9TV61; Q9TV63	-	-	-	-	-	-	94.17	101.44
0.0769	IEELEEELEAERT	1588.74675	F1S9D6; K7GMH0; P79293	-	-	-	-	-	-	116.25	94.66
0.0769	IFQEVIDLGGEAI	1402.73439	F1S573; F1S574; I3L5F2; I3LAV8; I3LHC3; I3LLP2; P00690	-	87.81	75.33	63.7	81.32	54.55	76.65	77.06
0.0769	IKIEFTPEQIEEF	1621.82391	F1SNW4	-	-	-	-	-	82.3	67.69	-
0.0769	ILTVEGLTEGSTY	1381.69768	F1RVL5	-	-	-	-	-	47.53	60.01	59.75
0.0769	IPEGEKVDFDDIQ	1503.70931	Q75NG9	-	-	86.77	44.34	-	-	87.08	86.64
0.0769	IPVTPPTLVSGLK	1320.8017	I3L8Q0	-	49.01	36.44	60.18	58.72	42.51	-	-
0.0769	IQVVDRPGPPQVV	1402.79327	F1SRI8	-	-	-	-	46.93	59.59	-	-
0.0769	KDQGSYEDFVEGL	1485.66235	A1XQT6	-	-	-	-	-	86.83	84.86	86.71
0.0769	KKIEPELDGSSPV	1397.74019	F1RNU9; P08059	-	-	-	-	-	-	60.63	-
0.0769	KREELENLINEAI	1569.83617	F1RJP0; F1RJP4	-	44.32	-	-	-	-	-	-
0.0769	KVTAENPEGVTEH	1409.67867	I3L8Q0	-	-	-	-	-	-	-	86.58
0.0769	KVVDIPDPPVAPN	1359.73982	F1SRI8	-	48.27	-	-	-	-	-	-
0.0769	KYYADSILNPDGF	1501.70889	F1S4T9; P00591	-	79.21	-	-	54	90.44	-	52.92
0.0769	LAEPVELSDTIQV	1412.73987	F1SUW2	-	36.81	-	-	-	-	-	-
0.0769	LEVLQDIADLTVK	1455.81845	F1RH19; F1RH20	-	-	-	-	108.4	110.08	124.24	-
0.0769	LIVPDNPPYDKGA	1397.71907	B8Y648	36.91	-	-	-	-	-	-	-
0.0769	LKKPDSVSVENGK	1399.76708	F1RH19; F1RH20	-	-	100.52	-	-	-	-	-
0.0769	LKQVQQPSVAQLR	1493.8678	F1SB61	-	-	54.78	-	52.34	-	-	-
0.0769	LNTNWFPAGSRPF	1505.74155	F1S574; I3L5F2; I3LAV8; I3LHC3; I3LLP2; P00690	-	-	-	-	-	-	-	58.89
0.0769	LPFPGSPSPGPEL	1293.66051	F1RUY9	-	63.19	-	-	-	53.85	-	-
0.0769	LTQIPGMVPPMMP	1426.70226	F1SHB1	-	-	-	-	-	-	41.41	-
0.0769	LVIDDVRPEDEGD	1470.68382	F1RH19; F1RH20	-	-	-	-	66.43	-	58.6	81.07
0.0769	LVTAETAPPNFVQ	1385.71909	I3L8Q0	-	46.67	-	-	-	-	-	-
0.0769	MIADYLNKLIDIG	1493.77994	F1S574; I3L5F2; I3LAV8; I3LHC3; I3LLP2; P00690	-	-	-	40.3	-	-	-	-
0.0769	NWHEVNSSPLKER	1594.78517	F1RVL5	-	-	-	-	-	80.01	72.08	-
0.0769	PAPAPAPAPAPPK	1180.66042	A1XQT6	-	-	-	101.74	-	-	83	122.42
0.0769	PAPAPAPAPPKEE	1270.65572	A1XQT6	65.78	-	-	115.17	-	-	-	115.44
0.0769	PGDCLIYPAHDYN	1522.62207	F1RMV5	-	-	34.05	-	-	-	-	-
0.0769	PLEVLLEASPDNA	1366.69798	F1SEK0; I3LIQ8	-	-	32.09	35.16	-	-	-	-
0.0769	QGIRGDPGPPGLQ	1290.66806	F1RLM1	-	-	-	-	-	-	-	32.76
0.0769	QIQGEMEDIVQEA	1488.67661	Q9TV62	-	-	-	-	-	-	-	40.92
0.0769	QLLSHLGEIADED	1438.69397	F1SG01	-	41.76	-	-	-	-	-	-
0.0769	RVIISAPSADAPM	1326.69655	P00355	-	93.07	90.7	-	-	48.38	55.64	60.77
0.0769	SADTLWGIQKELQ	1487.76199	P00339	-	-	-	-	59.64	-	-	-
0.0769	SGEGKPEGAGELD	1244.55206	F1RH20	64.24	69.33	-	105.02	32.71	79.04	-	98.23
0.0769	SLKPEFVDIINAK	1472.82385	D0G7F6; Q29371	-	53.03	-	42.24	71.78	44.87	-	-
0.0769	SMIADYLNKLIDI	1523.7905	F1S574; I3L5F2; I3LAV8; I3LHC3; I3LLP2; P00690	-	78.07	40.76	-	-	-	-	-
0.0769	SPFVVNVAPPLDL	1366.74966	F1SMN5	-	-	-	-	-	35.73	-	43.46
0.0769	SVADLAESIMKNL	1389.71733	P00339	-	-	-	-	-	-	66.44	-
0.0769	TANPPASAAPAVS	1152.57748	F1RKB5	-	-	-	44.3	-	-	-	-
0.0769	TLELADDMAIDIP	1415.68538	F1SU05	-	-	-	-	-	-	30.59	47.89
0.0769	TVKEDQVFPMNPP	1500.72827	F1SS64; O46422; Q9TV61; Q9TV62; Q9TV63	-	35.11	38.76	47.85	-	-	-	-
0.0769	TWDPPLYDGGSPI	1416.65616	F1SRI8	-	67.96	66.84	51.38	34.42	-	-	-
0.0769	TWSPSVQEKPGEL	1456.7198	F1SHL0	-	-	-	-	-	-	-	34.37
0.0769	VAGVSLKNLHPEL	1375.78233	P00339	-	-	-	-	-	94.41	-	-
0.0769	VAVMPPHIGDQPL	1372.71732	I3LQH7	-	-	48.36	-	-	-	-	-
0.0769	VIDDVRPEDEGDY	1520.66309	F1RH19; F1RH20	-	-	-	-	73.73	88.91	61.44	41.95
0.0769	VKEDQVFPMNPPK	1527.77554	F1SS64; O46422; Q9TV61; Q9TV62; Q9TV63	97.58	103.85	47.83	109.46	-	61.53	-	103.55
0.0769	VLEEVADKPQTEF	1503.74568	F1RIS3; K7GN52	-	-	-	-	-	-	94.38	-
0.0769	VRDADAEIEGAPA	1312.62589	F1SM75; I3LCR9	-	-	-	68.42	-	-	-	-
0.0769	VRELEGEVESEQK	1530.75253	F1SS62; F1SS64; F1SS65; Q9TV61; Q9TV63	-	-	-	-	55.92	93.77	80.71	111.8
0.0769	VRELENELEAEQK	1585.79471	F1S9D6; K7GMH0; P79293	-	-	-	-	-	-	100.72	105.88
0.0769	VRELENEVENEQK	1614.78488	Q9TV62	-	-	-	-	56.13	99.43	85.73	112.64
0.0769	VSEPPATLVLSHG	1305.69287	A7LCJ3	-	-	-	-	-	38.93	-	-
0.0769	VTAETAPPNFVQR	1428.73613	I3L8Q0	-	-	80.23	-	-	-	48.11	-
0.0769	VTEVENGGFLGSK	1335.66705	F1SHL9	55.65	-	-	-	-	-	-	-
0.0769	VVDIPDPPVAPNV	1330.71329	F1SRI8	-	58.75	54.2	76.77	50.19	44.23	65.12	47.55
0.0769	VYEPDWPGRDEAN	1546.66882	F1RXZ6	35.73	78.25	79.87	67.54	41.31	77.08	63.05	-
0.0769	WAAFPPDVGGNVD	1343.61464	Q5XLD2	-	-	-	-	-	-	-	57.58
0.0769	WDKPEHIPDPDAK	1546.74159	P28491	-	-	-	-	-	-	73.93	-
0.0769	WSPQVTEDGKAHP	1450.6841	D3GGC9; I3L9B6; Q6QGC0	-	-	95.66	-	-	-	-	-
0.0769	WTAPEPGPAYDLT	1416.65614	F1RVL5	65.42	-	-	-	-	-	-	-
0.08	AVNANGVGKPSDTSEPVLVEARPGT	2464.25578	F1RVL5	92.95	106.79	127.02	123.14	100.08	103.17	104.1	110.33
0.0833	AAFPPDVGGNVD	1157.53532	Q5XLD2	-	-	-	-	45.04	48.29	69.4	84.89
0.0833	AAMEANSEGSLT	1179.50774	I3LND3	-	-	-	-	-	36.92	-	-
0.0833	ADLSGITDTKPL	1229.65033	F1SCC7	-	-	56.15	70.17	-	-	-	-
0.0833	AMFGEEASDPVTGQETTLPLSPPR	2529.20572	F1S285; K7GT00	-	-	-	-	-	-	81.65	-
0.0833	APAPAPAPAPPK	1083.60765	A1XQT6	-	-	-	45.93	-	-	-	-
0.0833	AQDLDLRIKNII	1410.81943	F1SRJ5	-	-	-	-	-	51.44	-	41.52
0.0833	ASATPKPEPVPV	1191.64993	F1RWW4	58.9	-	68.9	68.14	62.3	-	-	-
0.0833	DINSFDQWGVEL	1421.64632	F1RNU9; P08059	-	-	-	-	-	-	65.09	34.21
0.0833	DPPQPWQEHLVP	1441.69902	I3LCL4; I3LS33	-	-	-	-	-	30.12	-	-
0.0833	DQGSYEDFVEGL	1357.5674	A1XQT6	-	-	-	-	-	59.61	63.91	58.95
0.0833	DVSVDASFTPEK	1293.60887	F1SMF4; K7GP68; K7GPK0	-	-	-	49.72	-	-	-	-
0.0833	EARGRHSPVLPK	1345.75784	F1SUE0; I3LLT6	-	-	-	-	-	-	51.1	-
0.0833	EVQIPRPPTNVH	1385.74155	F1RVL5	-	57.75	50.52	69.37	58.65	91.04	60.42	76.25
0.0833	FLASPEHVNRPI	1378.73572	F1RVM6; F1RVN0; I3L7B9; P80031	79.94	101.39	87.72	-	58.29	-	-	-
0.0833	FLVGGASLKPEF	1263.68632	D0G7F6	39.98	-	-	-	72.24	-	70.15	-
0.0833	FNIPGAPPASMG	1157.55393	F1RUK8; Q6Q7J2	-	-	-	-	-	50.15	-	-
0.0833	GALTAKPPLAPK	1162.70737	F1RG61	-	-	45.09	-	-	-	-	-
0.0833	GGGAEAGPGGGP	882.38318	A5GFS1	-	31.24	-	-	-	-	-	-
0.0833	GLEQVEKGYEDW	1451.65686	F1RU49; I3LCP0	-	-	-	-	-	-	-	49.45
0.0833	GNHSSTQYPDVN	1317.55856	F1SIX2; I3LBY9; I3LSS1; P11708	44.2	64.53	-	-	-	-	-	-
0.0833	IAEHPPHLTPGI	1280.68771	F1RIU1	-	39.42	-	-	-	-	-	-
0.0833	IAGSVSADELVS	1146.57683	F1S0D8	-	-	-	-	56.3	-	65.84	65.89
0.0833	IEELEEEIEAER	1487.69907	F1SS61; F1SS62; F1SS64; F1SS65; Q9TV61; Q9TV63	90.64	-	54.58	85.51	94.52	94.69	97.98	104.78
0.0833	IEELEEELEAER	1487.69907	F1S9D6; K7GMH0; P79293	90.64	-	54.58	85.51	94.52	94.69	97.98	104.78
0.0833	IKAVFADVPLSR	1314.76596	F1SVD9	46.19	-	-	-	-	-	-	-
0.0833	IKIEFTPEQIEE	1474.75549	F1SNW4	-	-	-	-	62.31	78.5	82.01	70.62
0.0833	ILTVEGLTEGST	1218.63435	F1RVL5	-	-	-	-	38.96	81.74	46.29	43.75
0.0833	IPVTPPTLVSGL	1192.70674	I3L8Q0	-	-	-	53.89	-	-	-	-
0.0833	IPVVLPEDEGIY	1342.70203	I3L8Q0	-	-	-	-	-	-	47.64	-
0.0833	IQLVEVPQGSNM	1313.66493	F1SQY9; I3LK78; I3LQJ2	-	-	-	-	-	-	-	47.8
0.0833	IQVVDRPGPPQV	1303.72485	F1SRI8	-	-	64.09	-	-	-	-	-
0.0833	IVPDNPPYDKGA	1284.63501	B8Y648	-	-	48.64	-	-	-	-	-
0.0833	KDEALSSRGGAR	1245.64253	I3LA00	-	43.76	-	-	-	-	-	-
0.0833	KEDQVFPMNPPK	1428.70712	F1SS64; O46422; Q9TV61; Q9TV62; Q9TV63	-	-	-	87.52	-	-	87.55	-
0.0833	KIEFTPEQIEEF	1508.73985	F1SNW4	-	-	-	-	-	43	-	-
0.0833	KLEPGGGADAQA	1112.54619	F1SMN5	-	-	-	-	-	-	-	57.61
0.0833	KLQHELEEAEER	1509.74228	F1SS62; F1SS64; F1SS65; Q9TV61; Q9TV62; Q9TV63	-	-	-	-	-	-	104.65	78.53
0.0833	KQVEQEKSEIQA	1415.72559	F1SS62; F1SS64; F1SS65; Q9TV61; Q9TV63	-	-	-	-	-	-	-	61.15
0.0833	KVEEVGAIPSAE	1227.63466	F1SSS6	-	-	-	-	-	50.32	-	44.78
0.0833	KVQHELDEAEER	1481.711	F1S9D6; K7GMH0; P79293	-	-	-	-	-	-	-	103.07
0.0833	LKKPDSVSVENG	1271.67212	F1RH19; F1RH20	40.31	-	68.37	52.41	-	-	-	-
0.0833	LLDLIEDPVEII	1380.77518	F1SAW8; O18934	-	-	-	-	-	-	52.38	39.45
0.0833	LQGGSCPPLLKP	1254.64644	I3L7Y2	-	44.75	-	-	-	-	-	-
0.0833	LQHELEEAEERA	1452.68443	F1SS62; F1SS64; F1SS65; Q9TV61; Q9TV62; Q9TV63	-	-	-	-	-	51.18	-	63.18
0.0833	LRPYMVSDVLGVAVPAGPLTTKPE	2525.35635	F1SJ72	-	-	-	32.47	-	-	-	-
0.0833	LTHTEVPLRAPL	1345.77177	Z4YP82	-	-	-	-	-	-	-	35.47
0.0833	LVISPLRAEDAG	1239.68228	F1S3J7	-	-	-	-	-	-	-	44.97
0.0833	LVTAETAPPNFV	1257.66051	I3L8Q0	-	39.04	-	-	-	-	-	-
0.0833	LVTEVENGGFLG	1233.62413	F1SHL9	-	-	45.41	-	-	-	-	-
0.0833	MGTPVPRPPQDL	1306.67036	F1RU38	-	-	-	-	-	-	45.76	-
0.0833	MPMGLSTGLIAD	1220.57809	F1RPW2; Q9GLP1	-	-	-	-	-	-	35.1	-
0.0833	NTNWFPAGSRPF	1392.65749	F1S574; I3L5F2; I3LAV8; I3LHC3; I3LLP2; P00690	-	50.84	-	-	51.06	40.68	50.29	-
0.0833	PAPAPAPAPPKE	1141.61313	A1XQT6	-	88	-	104.92	-	-	-	127.3
0.0833	PAPAPAPPKEEK	1230.6608	A1XQT6	86.23	95.87	88.93	103.12	98.06	100.25	95.77	106.66
0.0833	PEILPDGDHDLK	1347.66704	F1RJ25	115.29	110.64	115.3	115.3	112.02	108.53	116.43	116.17
0.0833	PEMLQIAQDTGK	1329.65984	F1RFK3; I3LTJ6	-	-	44.96	-	-	-	-	-
0.0833	PGIVELPTLEDL	1294.70203	F1SLR1	-	-	-	-	-	-	63.18	-
0.0833	PQLRPGYIPIPV	1348.7867	F1S415	-	56.59	55.24	36.52	-	48.32	-	-
0.0833	QEVIDLGGEAIK	1270.67686	I3L5F2	-	-	-	73.45	-	-	-	-
0.0833	QQLIVEQQDEQL	1469.73618	F1S678	-	-	-	-	-	31.63	-	-
0.0833	QWSHISESAKDL	1399.67317	F1RX15; K7GSB2	-	-	-	-	-	-	42.35	-
0.0833	RDPPSNLPSIHS	1318.66295	I3LIV3; I3LSN4	-	-	-	-	-	37.66	-	-
0.0833	RIPVVLPEDEGI	1335.73981	I3L8Q0	69.88	83.13	78.98	-	62.05	62.53	76.38	71.66
0.0833	RLEEAGGATSAQ	1188.57346	F1SS62; F1SS64; F1SS65; Q9TV61; Q9TV62; Q9TV63	-	-	-	-	77.29	84.41	100.45	97.92
0.0833	RMLGQNPTPEEL	1383.68163	P63317	-	-	-	-	-	-	45.62	-
0.0833	RVENSWGEDHGH	1421.60724	F1RN71	-	-	-	53.13	-	-	-	-
0.0833	SESHDPSMSHPE	1338.51463	F1SKC4	-	76.09	73.81	80.33	-	-	-	-
0.0833	SGEGKPEGAGEL	1129.52512	F1RH20	80.31	-	-	87.92	82.87	70.34	-	85.75
0.0833	SKEEPKPLPYPN	1397.71904	B5SYT7	-	-	-	-	-	-	40.47	-
0.0833	SLEDDWDFLPPK	1460.68236	P28491	-	-	-	-	73.24	33.86	55.58	-
0.0833	SMIADYLNKLID	1410.70644	F1S574; I3L5F2; I3LAV8; I3LHC3; I3LLP2; P00690	-	-	42.35	-	-	-	-	-
0.0833	TAETAPPNFVQR	1329.66771	I3L8Q0	-	-	48	-	-	-	-	-
0.0833	TEELEEEIEAER	1475.66269	Q9TV62	-	-	-	-	99.38	99.9	61.99	103.87
0.0833	TIFAPPNITDME	1347.63805	I3L5C0	-	-	76.23	78.32	-	-	-	-
0.0833	TVSFPKPGFVEL	1319.71256	F1S2Z4	-	-	-	-	49.86	-	-	-
0.0833	VELKSLLGKDVL	1312.79659	F1RPH0; F1RPH1; K7GKJ8; K7GMF2; K7GNI9; K7GRJ0; K7GSU7	-	-	-	-	-	49.63	-	-
0.0833	VEVGLQQMLGEP	1314.64896	I3LH70	-	-	-	-	37.93	-	-	-
0.0833	VIDDVRPEDEGD	1357.59976	F1RH19; F1RH20	-	-	-	-	-	-	-	63.84
0.0833	VKAGFAGDDAPR	1202.60439	B6VNT8; P68137	-	-	-	89.25	-	-	-	93.92
0.0833	VKEDQVFPMNPP	1399.68059	F1SS64; O46422; Q9TV61; Q9TV62; Q9TV63	-	-	-	40.39	-	-	-	-
0.0833	VLGDIADRDAIV	1255.67722	F1SRD3	-	-	-	-	-	-	39.81	-
0.0833	VRELEGEVESEQ	1402.65758	F1SS62; F1SS64; F1SS65; Q9TV61; Q9TV63	-	-	-	-	52.25	-	-	61.41
0.0833	VRELENEVENEQ	1486.68993	Q9TV62	-	-	-	-	-	84.92	-	84.98
0.0833	VREPPVLIVTPL	1331.81767	F1RH19; F1RH20	-	-	-	-	41.16	44.56	50.08	44.97
0.0833	VTAENPEGVTEH	1281.58371	I3L8Q0	-	-	-	84.57	-	38.18	-	121.64
0.0833	VTGEPKPEITWW	1441.72417	F1S9S8; I3LAY6	-	-	-	-	-	-	-	49.89
0.0833	VTGKPGSAGIISSGRVTSPPLRAT	2308.2863	F1SL03	32.51	-	-	-	-	-	-	-
0.0833	VVDIPDPPVAPN	1231.64487	F1SRI8	-	-	-	32.01	-	-	-	-
0.0833	VYEPDWPGRDEA	1432.6259	F1RXZ6	62.55	53.66	57	55.62	-	-	-	-
0.0833	WAAFPPDVGGNV	1228.58769	Q5XLD2	-	-	-	-	-	-	-	30.26
0.0833	WDPPLYDGGSPI	1315.60848	F1SRI8	-	-	-	35.44	-	-	-	-
0.0833	WEPPKYDGGQPV	1371.64592	F1RH19; F1RH20	-	-	-	-	-	39.51	-	-
0.0833	YSSAENEPPVPL	1301.61392	Q5S1S4	35.6	-	-	-	-	-	-	-
0.0833	YWMDPEGEMKPG	1438.58971	I3LQI3	-	-	-	-	-	33.9	-	-
0.087	ISISGYHMQEAGADAILELAYTI	2465.21478	F1RQ10; F1RQ11; Q8MI68	34.44	-	-	-	-	-	-	-
0.0909	AAFPPDVGGNV	1042.50838	Q5XLD2	-	-	-	-	-	45.46	60.26	68.16
0.0909	ADQDQSWKEEV	1333.57861	F1RVN0; P80031	51.44	-	-	-	-	-	-	-
0.0909	AGRLDLPPGFM	1172.60121	F1RXZ6	-	-	37.59	-	-	-	-	-
0.0909	AGYPDKVVIGM	1148.58998	F1RFY2; Q1KYT0	-	-	48.89	-	-	-	-	-
0.0909	APAPAPPKEEK	1133.60803	A1XQT6	-	-	-	87.68	-	-	-	-
0.0909	ASRPPWVTDDS	1229.56767	F1SEN8	-	43.63	-	-	-	-	-	-
0.0909	DADGGGDISVK	1032.47238	A1XQV5; P02587	-	-	-	-	-	-	64.72	73.14
0.0909	DADPGAMSRPF	1162.50771	F2Z5K2	-	-	38.49	-	-	-	-	-
0.0909	DIHVGLRGVPL	1174.68225	F1RF80	-	32.57	35.52	-	-	-	-	-
0.0909	DSYVGDEAQSK	1197.51495	B6VNT8; C7AI81; I3LVD5; P68137; Q6QAQ1	-	-	-	69.27	-	82.82	89.92	99
0.0909	EAFAEDSGRFT	1228.53603	I3L8Q0	-	-	-	37.81	-	-	-	-
0.0909	EALLQLPLAIQ	1207.71759	F1SGR7	-	-	-	37.39	-	-	-	-
0.0909	EDQVFPMNPPK	1300.61217	F1SS64; O46422; Q9TV61; Q9TV62; Q9TV63	72.5	87.8	76.14	77.74	84.38	75.3	77.23	82.99
0.0909	EIVSYLLDLPE	1289.67546	F1RRV1	-	-	-	-	-	44.79	48.97	-
0.0909	ELEGEVESEQK	1275.58301	F1SS62; F1SS64; F1SS65; Q9TV61; Q9TV63	-	-	-	-	87.85	84.11	75.35	94.63
0.0909	ELENELEAEQK	1330.62518	F1S9D6; K7GMH0; P79293	-	-	-	-	78.64	69.78	-	87.19
0.0909	ELENEVENEQK	1359.61536	Q9TV62	-	-	-	65.41	66.85	71.32	61.83	69.25
0.0909	ENLPDKADRDQ	1299.60548	B3CL06; I3LBF1; P09571; Q29545	45.91	-	64.89	62.57	-	-	-	47.31
0.0909	ENPTLLRQQLP	1307.71973	F1RG43	-	-	-	-	-	37.21	-	-
0.0909	EVENGGFLGSK	1135.55095	F1SHL9	-	-	81.67	-	-	-	-	-
0.0909	EVKVTGDAEAT	1118.54553	F1S3H9	-	-	-	-	-	-	46.21	-
0.0909	EVQIPRPPTNV	1248.68263	F1RVL5	56.86	57.1	52.07	52.98	45.89	57.9	51.41	-
0.0909	EYDEAGPSIVH	1215.54077	B6VNT8; C7AI81; F1SLG5; P68137	-	-	-	-	-	68.42	64.35	52.82
0.0909	FADKHVPGSPF	1200.59277	F1SMN5	-	-	-	-	-	44.93	-	-
0.0909	FKVVETDPSPY	1280.62888	F1SIH8; P03974	-	-	-	-	-	39.82	-	-
0.0909	FSSLPAALTPP	1099.59135	F1RX85	-	-	32.89	-	-	-	-	-
0.0909	FVEKPQSGEVK	1246.65575	F1SRI8	-	-	-	-	-	-	-	37.46
0.0909	GDQPGADLGPL	1038.4982	F1S3H1	-	-	-	-	41.46	-	46.18	46.65
0.0909	HIMPDTPEINL	1278.62781	F1SHX0	-	-	-	-	43.99	38	30.46	-
0.0909	HKLVIDDVRPE	1319.71974	F1RH19; F1RH20	32.37	-	-	-	47.63	88.13	70.84	-
0.0909	HKPLQPEIQPF	1332.71901	F1SFI5	-	-	-	-	42.12	-	-	37.42
0.0909	HLQFVPVAPPK	1231.70773	Q29243	72.09	-	72.48	-	-	-	-	-
0.0909	HNLAPGTHPPF	1186.58835	F1RQS2	-	-	-	-	-	-	39.83	-
0.0909	IDIEPTDKVER	1313.68268	I3LET0	49.9	-	-	-	-	-	-	-
0.0909	IEELEEEIEAE	1331.59796	F1SS61; F1SS62; F1SS64; F1SS65; Q9TV61; Q9TV63	-	-	-	-	-	-	-	65.13
0.0909	IEELEEELEAE	1331.59796	F1S9D6; K7GMH0; P79293	-	-	-	-	-	-	-	65.13
0.0909	IEFTPEQIEEF	1380.6449	F1SNW4	-	-	-	-	-	-	45.85	-
0.0909	IGDIALLRLFS	1216.71794	F1RS93	30.87	-	-	-	-	-	-	-
0.0909	IGPPNNNGVIK	1121.61929	F1S574; I3L5F2; I3LAV8; I3LLP2; P00690	-	-	55.7	54.46	-	-	61.4	53.46
0.0909	IPVVLPEDEGI	1179.6387	I3L8Q0	-	-	45.94	66.94	-	-	-	-
0.0909	IQLVEEELDRA	1313.68266	A1XQV4; F1RGK5; F1SG00; F2Z5B6; P42639; P67937; Q6QA25	75.36	68.33	75.84	94.8	81.35	77.5	90.68	90.72
0.0909	IRAESYPDSST	1224.56222	F1SRI8	-	-	60.13	-	-	-	-	48.85
0.0909	IRIEGTKGEAA	1143.62476	I3L8Q0	-	-	55.09	48.47	-	-	-	-
0.0909	IVWIDPDDFPL	1328.66527	F1SAW8	-	-	-	-	46.18	-	46.14	-
0.0909	KADILDVVGML	1188.64241	F1S2Z4	-	-	-	-	-	-	-	45.38
0.0909	KDSYVGDEAQS	1197.51495	B6VNT8; C7AI81; I3LVD5; P68137; Q6QAQ1	-	-	-	-	-	-	-	64.67
0.0909	KFGVEQDVDMV	1265.59621	F1SHL9	-	-	-	-	59.14	-	74.38	51.71
0.0909	KGLLPEELTPL	1208.70161	F1SJX1	-	-	-	-	-	39.76	-	-
0.0909	KLKGTEDEVEK	1274.67177	F1SG00	-	-	-	-	-	95.88	-	-
0.0909	KLQHELEEAEE	1353.64117	F1SS62; F1SS64; F1SS65; Q9TV61; Q9TV62; Q9TV63	-	-	-	-	-	46.33	-	-
0.0909	KLQHELEEAEERADIAESQVNK	2565.267	F1SS62; F1SS64; F1SS65; Q9TV61; Q9TV62; Q9TV63	-	-	37.21	-	-	-	-	-
0.0909	KNMSEAQSKNE	1280.56663	F1SPZ0	-	-	-	-	-	-	32.17	-
0.0909	KPQNGIPLPPQ	1187.66624	I3LEV7	-	43.57	-	-	-	-	-	-
0.0909	KPVPDEPPNPT	1189.5979	F1SSY3	-	-	-	53.69	-	-	53.6	45.48
0.0909	KSVPMVPPGIK	1151.67365	F1SQ09	55.89	74.42	-	-	-	-	-	-
0.0909	LASPEHVNRPI	1231.6673	F1RVM6; F1RVN0; I3L7B9; P80031	44.49	105.27	99.26	-	-	-	-	-
0.0909	LDLIEDPVEII	1267.69112	F1SAW8; O18934	-	-	-	-	63.87	62.94	47.53	84.69
0.0909	LDVLEDPVELI	1253.67548	F1RJW7	-	-	-	-	-	-	40.01	61.73
0.0909	LEEAGGATSAQ	1032.47235	F1SS62; F1SS64; F1SS65; Q9TV61; Q9TV62; Q9TV63	-	-	-	-	-	-	-	49.64
0.0909	LENKMTHHEAE	1353.59828	I3L7Y4; I3LPX4	-	-	-	-	-	-	-	41.15
0.0909	LEQPGPVPPVG	1088.58662	F1SBZ6	-	-	-	-	-	-	51.75	-
0.0909	LIVPDNPPYDK	1269.66049	B8Y648	40.3	75.86	63.55	-	-	-	-	-
0.0909	LKELPWPPAFE	1325.70195	F1RU52; I3LGH6	-	30.81	-	-	-	-	-	-
0.0909	LKLVESTMEQH	1313.66492	F1RXA6; I3LTU0	-	-	-	-	-	-	51.44	44.74
0.0909	LKNLHPELGTD	1235.65099	P00339	-	75.67	-	63.93	-	-	61.6	-
0.0909	LLDVLEDPVEL	1253.67548	F1RJW7	-	-	-	-	90.54	94.27	90.53	90.62
0.0909	LLLPRDASADS	1156.60878	I3LQ17	46.31	46.09	-	-	-	-	-	-
0.0909	LNPEGQLIALL	1179.6863	I3LKY3	46.78	54.11	45.96	-	48.83	42.44	-	45.78
0.0909	LNPEGQLLALL	1179.6863	I3LKY3	46.78	54.11	45.96	-	48.83	42.44	-	45.78
0.0909	LQHELEEAEER	1381.64732	F1SS62; F1SS64; F1SS65; Q9TV61; Q9TV62; Q9TV63	-	-	-	-	-	57.41	48.54	81.41
0.0909	LRGGSLFPNQL	1200.6615	F1RU09; F1RU10; I3LNS5	-	-	-	-	-	-	-	36.14
0.0909	LSGETAKGDYP	1136.53496	F1SHL9	-	51.05	-	-	-	-	-	-
0.0909	LTEAPLNPKAN	1166.6295	B6VNT8; C7AI81; F1SLG5; I3LVD5; P68137; Q6QAQ1	-	-	-	-	-	-	70.78	-
0.0909	LVGGASLKPEF	1116.61791	D0G7F6	-	-	32.7	-	-	73.28	-	-
0.0909	LVLCADLNSLP	1202.6039	F1RYS2; F1S5Q4	-	-	-	-	48.28	-	-	-
0.0909	LVPEEEIANML	1256.6322	F1SP38	40.05	-	-	-	-	-	-	-
0.0909	LVVDGVKLMVE	1216.67372	I3LBJ8; Q5XLD3	-	-	-	60.72	-	-	-	-
0.0909	MDGAGGDVLRG	1062.47643	F1RRK1	-	-	33.64	-	-	-	-	-
0.0909	MGFGFVEIGSV	1157.54273	F1S3B0	-	-	-	-	30.34	-	-	-
0.0909	MGIKMADLDSP	1176.55186	I3LJM8	61.44	45.69	48.19	-	-	-	-	-
0.0909	MRIEEALGDKA	1231.62303	F1RFY2; Q1KYT0	-	-	61.01	-	-	65.09	-	-
0.0909	NTNWFPAGSRP	1245.58907	F1S574; I3L5F2; I3LAV8; I3LHC3; I3LLP2; P00690	-	40.44	41.17	-	39.85	-	-	-
0.0909	PAPAPAPAPPK	1012.57054	A1XQT6	-	71.21	-	95.5	86.66	69.33	108.17	114.53
0.0909	PAPAPAPPKEE	1102.56584	A1XQT6	-	-	-	102.72	-	-	-	110.84
0.0909	PEIIPMELKTM	1332.66689	F1S6J8; K7GRL1	-	45.02	-	44.81	-	-	-	-
0.0909	PEILPDGDHDL	1219.57208	F1RJ25	98.74	103.01	98.89	102.92	95.38	98.69	102.99	107.75
0.0909	PELMDTASLEP	1201.55364	Q767K9	-	-	-	-	-	-	42.95	-
0.0909	PKIPEGEKVDF	1257.66049	Q75NG9	-	-	-	-	-	49.05	45.9	51.08
0.0909	PVDLGKWSGPL	1167.62882	F1RKG8	-	-	54.65	-	-	-	-	-
0.0909	QLNEAAQGILT	1156.60878	F1SV22	-	-	-	-	-	-	51.18	58.34
0.0909	QLVLLEATIRE	1283.74487	P19100	-	-	-	-	-	-	49.25	-
0.0909	REPVTKPEHPQ	1316.68369	F1RYS9	-	43.55	-	-	-	-	-	-
0.0909	RLDIDSPPITA	1196.64009	F1SHL9	-	-	-	-	-	53.97	69.34	63.02
0.0909	RLEEAGGATSA	1060.51488	F1SS62; F1SS64; F1SS65; Q9TV61; Q9TV62; Q9TV63	-	-	-	-	-	60.43	-	82.87
0.0909	SAPPVTGILPA	1021.5808	F1RKK5; I3LD05	-	-	44.22	-	-	-	-	-
0.0909	SEALKDAQEKL	1230.64554	A1XQV4; F2Z5B6	-	-	-	-	-	68.3	83.51	74.58
0.0909	SEGGYPAGTLS	1037.46655	A5A8X9; A5A8Y0; A5A8Y1; A5A8Y2; F6PXG3; K7GQQ7	-	-	41.85	-	-	-	-	-
0.0909	SMIADYLNKLI	1295.67949	F1S574; I3L5F2; I3LAV8; I3LHC3; I3LLP2; P00690	-	84.07	88.34	-	76.56	-	-	-
0.0909	SPGPRQQLPPR	1231.67854	F1RZU3; K7GSV6; K7GSX0	-	-	-	-	-	43.39	-	-
0.0909	SSAENEPPVPL	1138.5506	Q5S1S4	56.69	-	58.8	48.27	-	-	-	-
0.0909	SSQGGPPLLQP	1079.56113	F1S439; I3L8Q1	-	40.55	-	-	-	-	-	-
0.0909	STIADYLNKLI	1249.69177	F1S573	-	62.72	-	-	-	-	-	-
0.0909	TEELEEEIEAE	1319.56158	Q9TV62	-	-	-	-	-	-	-	103.76
0.0909	TEVLLTPPTPL	1179.6751	F1RWK9	-	-	-	-	40.83	-	40.2	40.91
0.0909	TGVEVGKPTHF	1170.60335	F1SMN5	-	40.3	-	-	-	-	-	44.4
0.0909	TIFAPPNITDM	1218.59546	I3L5C0	-	79.56	69.64	-	-	-	-	-
0.0909	TKQEYDEAGPS	1223.53059	P68137	-	-	-	48.6	-	-	-	-
0.0909	TLTPEGKSVSE	1146.57683	F1SKK1	-	-	-	-	-	-	-	36.96
0.0909	TMVGFGPEDDH	1203.48666	F1RHJ9	-	-	-	44.12	-	-	-	-
0.0909	TNWFPAGSRPF	1278.61456	F1S574; I3L5F2; I3LAV8; I3LHC3; I3LLP2; P00690	-	53.4	-	-	44.3	41.29	-	-
0.0909	VDMVNDGVEDL	1204.52818	F1RVN0; P80031	46.91	-	-	-	-	-	-	-
0.0909	VIRVQPPSPVP	1187.70265	F1RG02; K7GNQ7	-	-	-	-	33.15	-	-	-
0.0909	VLDPEGKGTIK	1155.64993	Q5XLD2	-	-	-	-	-	-	-	51.91
0.0909	VLQWKPPIHSG	1260.69789	F1SM75; I3LCR9	49.36	37.93	60.21	38.73	63.1	43.47	-	43.73
0.0909	VMSVEDESTSC	1231.44067	F1RX80	-	-	-	-	-	-	-	31.47
0.0909	VQHELDEAEER	1353.61604	F1S9D6; K7GMH0; P79293	-	-	-	-	-	-	-	81.56
0.0909	VQILDPEGKPK	1222.69212	F1SMN5	-	-	43.37	63	-	-	-	-
0.0909	VQIPRPPTNVH	1256.69896	F1RVL5	-	-	-	-	-	65.27	-	-
0.0909	VRELEGEVESE	1274.599	F1SS62; F1SS64; F1SS65; Q9TV61; Q9TV63	-	-	-	-	-	-	-	43.73
0.0909	VVEISDPDLPL	1195.63362	F1RH19; F1RH20	-	-	35.47	-	-	-	49.79	52.2
0.0909	WIQDKGPIVES	1270.65575	F1RU52; I3LGH6	-	-	35.38	-	-	-	-	-
0.0909	WRPPDQIGAAG	1166.58325	F1SRI8	-	51.91	-	-	-	58.48	-	47.19
0.0909	WSDPDKDVQGW	1331.57825	F1SEF7; P61292; Q2EHH8	-	-	-	-	-	-	54.43	-
0.0909	WTIAVPGPPHS	1160.59786	F1SM75; I3LCR9	91.2	82.78	91.18	83.09	82.74	91.29	66.87	88.19
0.0909	WTLAEAGDAHL	1182.56693	F1RRK6	34.79	-	-	-	-	-	-	-
0.0952	ARVPAPVEIPVTPPTLVSGLK	2140.26198	I3L8Q0	-	57.17	60.25	51.23	38.56	-	-	-
0.0952	GGTVPASLGKAEAVPEGKVNP	1977.0531	F1S3A2	-	-	-	-	-	39.16	-	-
0.0952	LTMFGEKLKGADPEDVITGAF	2254.11914	Q5XLD2	-	-	50.56	-	-	-	-	-
0.1	AAFPPDVGGN	943.43996	Q5XLD2	-	-	-	-	-	61.14	61.6	-
0.1	AAHQDRVEHI	1174.58431	F1RU49; I3LCP0	-	-	-	-	-	33.41	-	-
0.1	ACPVLLQADP	1071.50928	I3LLR1; Q684M3	-	38.27	-	-	-	-	-	-
0.1	ADDKLISEEG	1075.50331	F1S9F3; K7GSE0	-	-	-	-	31.34	-	-	-
0.1	ADDLLGSPTL	1000.50769	I3LB77	-	-	-	-	-	-	-	49.38
0.1	ADKEEPAPAG	983.45596	I3LG67	32.41	-	44.96	-	-	-	-	-
0.1	ADLFDPVIKL	1129.63831	Q2HYU1	-	-	-	-	-	42.18	33.86	-
0.1	ADMEDLMSSK	1141.4631	F1SSA6; I3L5B3	-	-	-	-	-	-	-	39.63
0.1	ADQPSSVLSL	1015.51859	I3LT84	-	-	-	-	56.39	58.02	-	-
0.1	AEAHIPGSPF	1024.49779	F1SMN5	-	-	-	45.6	-	55.15	55.11	48.13
0.1	AEEADPDGYEFLETLKSVAQ	2211.0219	F1RJW7	-	91.71	-	-	-	-	-	60.14
0.1	AENPEGVTEH	1081.46761	I3L8Q0	-	44.23	43.02	58.11	-	46.88	49.12	-
0.1	AFPPDVGGNV	971.47127	Q5XLD2	-	-	-	-	-	-	34.51	-
0.1	AGFAGDDAPR	975.44101	B6VNT8; C7AI81; I3LVD5; P68137; Q6QAQ1	88.46	74.87	82.68	112.09	111.95	112.17	112.08	112.17
0.1	APAPAPAPPK	915.51778	A1XQT6	-	-	-	54.27	-	-	-	-
0.1	AQLTPVDSEALENEANKIKK	2197.15897	F1S663	-	-	-	-	-	30.99	-	-
0.1	ASATPKPEPV	995.52875	F1RWW4	40.07	61.59	-	-	-	-	-	-
0.1	ASPEHVNRPI	1118.58324	F1RVM6; F1RVN0; I3L7B9; P80031	-	43.01	49.2	37	-	-	-	-
0.1	ATLLGLQAPP	979.57022	F1S4P6	-	-	-	40.74	-	-	-	-
0.1	DLGALELRRT	1142.64075	F1S5Z7	-	-	-	-	-	-	-	54.71
0.1	DLRKVLALLQ	1167.73392	F1RYG8; K7GNG5	-	-	-	-	-	36.58	-	-
0.1	DMAPPVCLLP	1116.50176	I3LUX2	-	-	-	-	45.12	-	-	-
0.1	DPEPVCTPLP	1112.48822	K7GLH7	-	-	-	-	-	-	32.53	-
0.1	DQVFPMNPPK	1171.56958	F1SS64; F1SS66; O46422; Q9TV61; Q9TV62; Q9TV63	-	70.99	57.61	65.96	62.22	77.91	80.9	76.56
0.1	DVNHFAPEEL	1169.53529	Q5S1U1	-	-	34.16	-	-	-	-	-
0.1	DVRPEDEGDY	1193.48366	F1RH19; F1RH20	-	-	-	-	42.33	-	-	-
0.1	EDADLLTELQ	1145.54518	F1S6H6	-	-	-	-	-	-	48.95	50.6
0.1	EDITFLEAVI	1148.5965	I3LDF3	-	-	-	-	45.54	-	-	-
0.1	EDQVFPMNPP	1172.51721	F1SS64; O46422; Q9TV61; Q9TV62; Q9TV63	-	-	-	40.27	-	-	-	-
0.1	EEPKPLPYPN	1182.59206	B5SYT7	-	-	-	-	54.09	51.88	47.77	-
0.1	EFDDLPLPEQ	1201.55028	F1RFH9	-	-	-	-	-	-	45.5	-
0.1	EGGVGTPDGSPLTTNVPEAS	1883.87489	F1SI65; I3LDT2	-	-	-	-	-	-	-	37.25
0.1	EIAAPELEPL	1080.57025	I3L8Q0	-	53.73	52.8	-	-	-	-	-
0.1	EPVTKPEHPQ	1160.58258	F1RYS9	-	31.53	-	60.86	-	-	-	-
0.1	EQMLGFPEEK	1222.55397	F1SC07	-	-	-	-	-	51.06	-	-
0.1	FGVEQDVDMV	1137.50125	F1SHL9	-	-	-	-	-	-	63.92	-
0.1	FHVEEEGKGK	1158.56693	F1RPH0; F1RPH1; K7GKJ8; K7GNI9; K7GRJ0; K7GSU7; Q7SIB7	-	-	-	54.81	-	-	-	-
0.1	FKEPPAFGPM	1119.5423	F1SU57; K7GMY6; K7GNY8; K7GPL8; K7GS05	-	-	-	-	-	42.72	-	-
0.1	FPMNPPKFDK	1219.60596	F1SS64; F1SS66; O46422; Q9TV61; Q9TV62; Q9TV63	-	-	-	40.54	-	-	-	-
0.1	FPPDVGGNVD	1015.46111	Q5XLD2	-	-	-	45.32	-	-	-	-
0.1	FQQTPGQPPR	1154.58327	A0A075B7H9; A0A075B7I5; A0A075B7I9; A0A075B7J0	-	-	62.74	-	-	-	54.34	52.3
0.1	FRGTLDPVEK	1160.61897	F1S9Q1; F1S9Q3	45.63	-	58.58	-	-	-	45.86	38.79
0.1	FRPGAGQPPR	1081.57811	Q0MUU2	-	-	44.86	-	-	-	-	-
0.1	FVEDMTEEQL	1239.53291	I3L945; I3LIN5; I3LRU5	-	-	-	-	-	31.18	-	-
0.1	GEMEDIIQEA	1133.49103	F1SS62; Q9TV61	-	-	-	-	-	-	45.42	58.36
0.1	GEMEDILQEA	1133.49103	F1SS64; F1SS65; Q9TV63	-	-	-	-	-	-	45.42	58.36
0.1	GIVPGPPTDL	964.52296	F1SM75; I3LCR9	-	42.29	-	-	-	-	-	-
0.1	GRLDLPPGFM	1101.5641	F1RXZ6	-	31.73	50.89	36.02	35.33	-	35.59	-
0.1	GVGKPSDTSEPVLVEARPGT	1995.0273	F1RVL5	-	-	-	125.58	-	-	-	-
0.1	HELEEAEERA	1211.54179	F1SS61; F1SS62; F1SS64; F1SS65; F1SS66; Q9TV61; Q9TV62; Q9TV63	-	-	-	-	-	-	-	56.76
0.1	IAADESFSQV	1065.49785	F1SL88; F1STZ2	-	-	-	-	-	-	33.01	-
0.1	IADREPNLLS	1126.59821	F1SD53	-	-	-	-	39.22	-	-	-
0.1	IDIEPTDKVE	1157.58157	I3LET0	36.8	-	-	51.27	-	-	-	-
0.1	IFWAPESAPL	1129.58078	Q5G6V9	-	42.4	-	-	-	-	-	-
0.1	IKGSGTAEVE	989.50293	F1SHL9	-	45.4	-	-	-	-	-	-
0.1	IKIEFTPEQI	1216.67032	F1SNW4	-	-	-	-	51.65	50.29	63.62	52.69
0.1	INNEWHDAIS	1197.54143	Q2XQV4	-	-	46.94	45.47	-	-	-	-
0.1	IQLVEEELDR	1242.64555	A1XQV4; F1RGK5; F1SG00; F2Z5B6; P42639; P67937; Q6QA25	64.87	-	-	56.29	84.89	95.17	88.89	91.84
0.1	ISSEAGLEID	1032.4975	F1S300	-	-	-	-	-	-	-	50.29
0.1	IVGAGYIAVE	990.53859	F1RX66	-	-	-	-	-	44.27	-	-
0.1	KADILDVVGM	1059.56343	F1S2Z4	-	-	-	-	-	-	-	45.5
0.1	KAPDLPKPEK	1121.64442	F1S7H3	-	-	53.12	-	-	-	-	-
0.1	KFGVEQDVDM	1166.52779	F1SHL9	77.08	-	55.11	-	64.37	-	49.86	-
0.1	KGLPPKLTVL	1064.69576	A2SW51	-	-	-	-	-	-	39.4	39.84
0.1	KKPPNRPGIT	1106.65601	F1RRU2; K7GKM2; K7GKN8	-	-	-	36.01	-	-	-	-
0.1	KLQHELEEAE	1224.59859	F1SS62; F1SS64; F1SS65; Q9TV61; Q9TV62; Q9TV63	-	-	-	-	-	-	-	71.05
0.1	KLVIDDVRPE	1182.66083	F1RH19; F1RH20	-	-	-	-	-	74.18	-	-
0.1	KNLHPELGTD	1122.56693	P00339	38.25	75.91	-	89.84	-	-	66	-
0.1	KSVPMVPPGI	1023.57869	F1SQ09	-	58.65	-	-	-	-	-	-
0.1	KVIADNVKDW	1186.63461	D0G7F6; Q29371	-	67.54	71.26	-	-	-	-	-
0.1	LDVLEDPVEL	1140.59142	F1RJW7	-	-	-	-	48.24	81.74	72.42	81.79
0.1	LEAINAILLG	1025.61206	P30930	-	-	-	-	-	40.21	-	-
0.1	LEEELEEAVG	1116.51862	I3L8K0	-	-	-	-	-	-	-	56.97
0.1	LGIYPAVDPL	1056.58554	F1SLA0; K7GLT8	-	-	53.74	-	55.77	68.3	59.08	55.43
0.1	LGTDADKEHW	1170.53055	P00339	-	-	53.53	-	-	-	45.19	-
0.1	LKFGVEQDVD	1148.57137	F1SHL9	45.36	49.62	-	-	-	-	-	-
0.1	LKGTEDEVEK	1146.57681	F1SG00	-	48.99	-	-	64.56	-	64.92	78.35
0.1	LKNLHPELGT	1120.62404	P00339	36.35	70.32	-	-	-	-	43.1	-
0.1	LLTEAPLNPK	1094.63353	B6VNT8; C7AI81; F1SLG5; I3LVD5; P68137; Q6QAQ1	-	-	-	-	59.95	76.14	67.7	82.16
0.1	LLTPENLKEG	1112.60771	F1SEU6	-	-	-	-	46.68	51.81	59.52	63.54
0.1	LPSPPGSPKA	949.52327	I3L807; I3LK44	-	-	-	-	-	-	-	44.91
0.1	LQHELEEAEE	1225.54622	F1SS62; F1SS64; F1SS65; Q9TV61; Q9TV62; Q9TV63	-	-	-	-	-	-	43.28	74.28
0.1	LQWKPPIHSG	1161.62947	F1SM75; I3LCR9	-	-	-	40.35	-	-	-	-
0.1	LRAEVSSGSA	975.49851	P00571	-	48.94	65.15	60.22	-	-	-	-
0.1	LREQYEEEQE	1351.58914	F1SS61; F1SS62; F1SS64; F1SS65; F1SS66; I3L675; Q9TV61; Q9TV62; Q9TV63	-	-	-	-	-	-	-	59.75
0.1	LRKDDPIGNL	1139.62985	F1RU49; I3LCP0	-	-	-	-	37.91	-	-	33.43
0.1	LSIDSVEDHL	1126.55061	Q9TSX9	76.65	76.6	82.65	-	-	-	-	-
0.1	LVGGASLKPE	969.54948	D0G7F6	-	-	54.31	-	-	-	-	-
0.1	LVTEVENGGF	1063.5186	F1SHL9	-	-	56.24	-	-	-	-	-
0.1	LVWVNEEDHL	1252.6088	I3LBJ8; Q5XLD3	-	48.55	66.87	-	-	-	60.09	54.34
0.1	MEDENNRLRL	1288.61934	F1RR19	-	-	-	-	-	49.69	-	-
0.1	MEINNLPVEL	1170.59543	I3LGS3	57.38	-	-	-	-	-	-	-
0.1	METWPPLKPS	1184.58997	F1RVN0; P80031	77.22	73.31	49.53	-	-	-	-	-
0.1	METWPPLKPS	1200.58489	F1RVN0; P80031	53.56	-	-	-	-	-	-	-
0.1	MPSVPMFDPP	1116.4984	F1SSS4; I3LDL4	-	-	-	-	-	44.18	-	43.85
0.1	MRIEEALGDK	1160.58592	F1RFY2; Q1KYT0	58.55	-	64.07	-	-	67.66	74.82	-
0.1	MRPPAYGDAK	1104.53859	F1S0V3	-	-	-	-	-	-	51.52	-
0.1	NLHPELGTDA	1065.50908	P00339	-	-	41.01	52.02	-	-	37.5	49.05
0.1	NMQNVEHVPL	1179.57063	I3LQ51	-	-	44.38	-	-	-	-	-
0.1	NWHEVNSSPL	1181.54652	F1RVL5	50.06	-	-	-	-	44.5	-	-
0.1	PADSGEKVSL	1001.50293	F1SUZ0	-	-	-	-	51.66	-	46.17	49.11
0.1	PAPAPAPPKE	973.52325	A1XQT6	-	51.99	-	74.7	-	77.43	-	98.81
0.1	PAPAPPKEEK	1062.57092	A1XQT6	68.01	79.66	-	-	79.71	82.87	64.39	48.55
0.1	PEILPDGDHD	1106.48802	F1RJ25	90.67	90.77	90.66	90.77	86.79	80.5	66.51	86.65
0.1	PIKIPVGPET	1049.61209	F1SLA0; K7GLT8	-	-	-	-	-	-	59.04	68.09
0.1	PKIPEGEKVD	1110.59207	Q75NG9	53.58	50.56	-	57.7	-	57.96	44.87	60.83
0.1	PQLRPGYIPI	1152.66551	F1S415	-	39.3	42.13	-	-	-	-	-
0.1	PVVLPEDEGI	1066.55464	I3L8Q0	-	-	-	44.09	-	-	-	-
0.1	QEEASEGWVI	1146.5193	I3L5T2	-	-	-	-	46.23	-	-	-
0.1	QIVWNGPVGV	1067.5764	F1RPH0; K7GKJ8; K7GSU7; Q7SIB7	-	-	71.93	-	-	-	-	-
0.1	REQYEEEQEA	1309.54219	F1SS61; F1SS62; F1SS66; I3L675; Q9TV61; Q9TV62	-	-	-	-	-	61.11	60.2	64.73
0.1	REQYEEETEA	1282.5313	F1S9D6; K7GMH0; P79293	-	-	-	-	-	48.29	-	-
0.1	RLDPSDADFV	1133.53531	B8XY18	-	-	-	-	-	-	-	45.73
0.1	RLEEAGGATS	989.47777	F1S9D6; F1SS62; F1SS64; F1SS65; K7GMH0; P79293; Q9TV61; Q9TV62; Q9TV63	-	-	-	-	42.28	62.17	-	42.17
0.1	RMEEALQVAI	1158.60666	I3LVA1	52.27	49.83	46.17	-	-	-	-	-
0.1	RSSLVESDKE	1148.56731	F1RY22	-	-	-	-	-	-	-	46.88
0.1	RVEAVNMAEGIIHDTESKME	2290.05692	F1RGJ3	-	-	-	-	-	39.01	-	-
0.1	RVPAPVEIPVTPPTLVSGLK	2069.22487	I3L8Q0	-	92.83	111.7	113.8	71.2	58.24	46.98	74.03
0.1	SAENEPPVPL	1051.51857	Q5S1S4	-	-	-	61.11	-	-	-	-
0.1	SDYVGSGPPK	1005.47673	F1RKG8	84.53	72.31	88.66	102	-	-	-	76.42
0.1	SEALKDAQEK	1117.56148	A1XQV4; F2Z5B6	49.77	-	-	-	60.73	65.14	50.89	71.91
0.1	SLKPEFVDII	1159.64886	D0G7F6; Q29371	-	51.3	-	-	53.46	-	-	-
0.1	SLYPDGSKPV	1061.53932	F1SJS8	43.52	-	41.73	-	-	-	-	-
0.1	SMIADYLNKL	1166.60051	F1S574; I3L5F2; I3LAV8; I3LHC3; I3LLP2; P00690	-	55.53	-	-	48.96	44.59	55.6	-
0.1	SNKKPELIEM	1187.62196	Q9TV61; Q9TV62	-	-	-	-	-	-	49.29	53.64
0.1	SPPDSVLAEL	1026.52333	F1SG07	-	-	-	44.82	-	-	-	-
0.1	SRPPWVTDDS	1158.53056	F1SEN8	-	59.11	-	-	-	-	-	-
0.1	STIADYLNKL	1136.60771	F1S573	-	43.88	-	-	-	-	-	-
0.1	SVADLAESIM	1034.49539	P00339	-	-	-	-	-	-	42.78	-
0.1	SVEDILKDHW	1240.6088	F1S814	-	-	-	-	-	-	36.96	-
0.1	SVPMVPPGIK	1023.57869	F1SQ09	-	48.07	-	55.12	47.4	-	-	-
0.1	SYEDIADDER	1211.4942	F1RVL5	-	-	-	-	86.59	58.41	-	91.14
0.1	TIAVPGPPHS	974.51854	F1SM75; I3LCR9	-	-	-	65.06	41.2	-	-	-
0.1	TLGPTALSPP	952.52295	F1SJY4	-	-	-	-	-	-	-	41.67
0.1	TLGTFLRLVT	1119.66521	F1RWP6	-	31.76	-	-	-	-	-	-
0.1	VALDTKGPEI	1041.57062	F1SHL9	80.97	37.64	85.88	79.92	-	-	-	-
0.1	VAVGDKVPAD	969.51312	F1RFH9; I3LKC9	-	-	-	46.45	-	-	67.46	76.04
0.1	VEIAQVPKPH	1116.62913	F1SIX3; P79303	-	53.4	-	-	-	-	-	-
0.1	VEISDPDLPL	1096.5652	F1RH19; F1RH20	-	-	-	-	-	-	62.56	69.98
0.1	VETISPGDGR	1029.50909	Q2VTP6	-	36.04	-	71.23	-	-	-	-
0.1	VFDLSKGGPE	1047.52368	F1RW19	-	-	-	-	-	-	35.18	-
0.1	VGGASLKPEF	1003.53384	D0G7F6	81.72	85.19	85.03	81.58	-	81.18	73.07	78.3
0.1	VGGPLRPGIV	963.58656	F1SU03	-	-	-	-	-	73.25	79.67	94.59
0.1	VIADNVKDWN	1172.58258	D0G7F6; Q29371	63.64	-	-	65.83	-	-	-	-
0.1	VKELPEHLKP	1188.68663	F1RVN0; P80031	-	51.55	-	-	-	-	-	-
0.1	VKYADQEVPR	1203.62477	F1SMN5	-	-	82.11	-	-	-	-	-
0.1	VNDPQPEHPL	1144.55129	B8Y648	-	-	-	55.67	-	-	-	-
0.1	VPPSAREHRT	1148.60504	F1RM23	-	-	-	-	-	-	45.32	-
0.1	VQIPRPPTNV	1119.64005	F1RVL5	-	43.06	40.87	42.69	-	-	-	-
0.1	VTADKFDENA	1108.50366	F1RPH0; K7GKJ8; K7GNH6; Q7SIB7	57.25	54.05	-	57.83	-	-	-	-
0.1	VTGEPKPEIT	1069.56554	F1S9S8; I3LAY6	-	-	-	-	-	-	-	49.25
0.1	WEHFDKDGWS	1305.54146	F1RPW9; Q29387	-	-	38.19	-	-	-	-	-
0.1	WEVEVGDKPR	1213.60913	F1RIS3; K7GN52	-	-	-	-	-	-	39.72	-
0.1	WRPPDQIGAA	1109.56178	F1SRI8	-	40.23	-	-	43.49	63.35	-	43.61
0.1	WSPQVTEDGK	1145.53531	D3GGC9; I3L9B6; Q6QGC0	49.27	-	66.31	59.04	48.63	-	-	-
0.1	WTIAVPGPPH	1073.56583	F1SM75; I3LCR9	77.96	94.36	82.88	-	90.16	91.36	93.52	83.89
0.1	WVGLPPLPSA	1035.57532	F1S1V8	-	-	-	-	-	-	48.97	-
0.1	YKDGKPVEVD	1148.57135	F1S5R6	-	-	-	-	38.81	-	-	-
0.1	YKNGVEVRPS	1147.59856	F1RH19; F1RH20	-	-	72.33	65.12	-	-	-	53.96
0.1	YQQTPGQPPR	1170.57817	A0A075B7H6	-	40.68	54.1	-	-	31.94	-	62.39
0.1	YRIPADVDPL	1157.60806	Q7M2W6	-	-	-	-	-	-	-	45.89
0.1053	AISNNKDQGSYEDFVEGLR	2141.0025	A1XQT6	-	-	-	-	44	-	-	-
0.1053	DVKSLAEADEQEVVAEVQE	2086.9906	F1SDG5	-	-	32.7	-	-	-	-	-
0.1053	GTWIHPEIDNPEYSPDSNI	2182.98071	P28491	-	-	-	-	-	58.31	-	-
0.1053	RVPAPVEIPVTPPTLVSGL	1941.12991	I3L8Q0	-	95.26	99.47	101.18	88.63	107.13	96.49	102.91
0.1053	SVEEKQLEVLQDIADLTVK	2156.15761	F1RH19; F1RH20	-	-	-	-	-	-	56.99	-
0.1053	VPAPVEIPVTPPTLVSGLK	1913.12376	I3L8Q0	133.4	157.99	155.58	160.56	152.5	160.62	153.13	150.99
0.111	KHIAEDADR	1053.52029	F2Z5B6; P42639	-	-	-	-	47.07	-	-	-
0.111	LKGTEDEVE	1018.48186	F1SG00	-	-	-	-	44.49	51.94	-	-
0.1111	ADDWLGVPQ	999.46617	F1SMN5	-	-	-	-	-	-	43.64	-
0.1111	ADHNGPDHW	1047.41586	Q5S1S4	47.07	48.73	51.36	56	42.73	35.61	-	-
0.1111	ADIDISGPK	914.4709	I3L5D5	46.01	-	-	66.28	-	-	-	-
0.1111	ADIDVSGPK	900.45526	I3L5D5	-	-	56.59	72.56	-	-	-	-
0.1111	ADLFDPVIK	1016.55425	Q2HYU1	-	-	-	-	69.07	63.99	79.46	82.44
0.1111	AENEPPVPL	964.48654	Q5S1S4	-	-	-	58.69	-	-	-	-
0.1111	AGLVLITPP	879.54295	F1SA96	-	-	-	-	-	-	35.85	-
0.1111	AIGLSVADLAESIMKNLR	1916.04005	P00339	-	-	-	-	-	63.14	-	32.34
0.1111	AKLPADTEV	942.5022	D0G7F6; Q29371	61.13	61.13	61.08	55.43	43.79	-	52.38	52.45
0.1111	ALDTKGPEI	942.5022	F1SHL9	-	-	-	77.66	-	-	-	-
0.1111	ALESPERPF	1044.52399	F1RPH0; K7GKJ8; K7GNI9; K7GRJ0; Q7SIB7	80.4	80.46	80.44	71.15	79.21	79.24	79.18	71.01
0.1111	ALVEWQPPKDDGNTEITG	1968.94289	F1RH19; F1RH20	-	-	-	-	-	67.52	53.96	-
0.1111	ARLTLPPAG	894.52869	I3LQK6	-	39.1	-	-	-	-	-	-
0.1111	ARPEFTLPV	1028.56548	F1RQQ8	-	-	-	-	44.9	-	51.96	52.05
0.1111	AVEHQVKPV	1005.56073	I3L8Q0	34.08	36.97	-	-	-	41.7	-	-
0.1111	DEAGPSIVH	923.43486	B6VNT8; C7AI81; F1SLG5; P68137	-	-	-	49.86	-	-	-	59.06
0.1111	DHNGPDHWH	1113.43767	Q5S1S4	-	-	-	50.41	-	-	-	-
0.1111	DIDSPPITA	927.45493	F1SHL9	47.37	76.82	45.32	-	-	-	-	-
0.1111	DLDLVEIEQ	1072.52881	I3LSD1	-	-	-	-	-	-	41.95	-
0.1111	DPEGLVILE	983.51752	I3L620; I3LLB2	-	-	-	-	-	48.55	46.52	-
0.1111	DQVFPMNPP	1043.47463	F1SS64; F1SS66; O46422; Q9TV61; Q9TV62; Q9TV63	-	70.54	-	46.47	-	-	-	-
0.1111	DRPGPPTRP	991.51993	F1SH12	-	-	-	-	-	-	39.24	-
0.1111	DVRPEDEGD	1030.42033	F1RH19; F1RH20	-	-	-	-	-	45.76	-	52.19
0.1111	EAFAEDSGR	980.41992	I3L8Q0	-	-	-	59.93	-	-	-	-
0.1111	EIKVEYVPK	1103.62264	F1RH19; F1RH20	-	-	-	-	-	36.19	53.92	50.09
0.1111	ELMKLTPEK	1103.58962	I3LB55; I3LGL5	-	-	-	-	-	-	-	48.22
0.1111	ELPEHLKPF	1108.59167	F1RVN0; P80031	52.68	-	-	-	32.03	-	-	-
0.1111	ELPGKPEIK	1009.58077	F1RH19; F1RH20	61.04	52.3	60.3	63.26	52.64	68.99	63.28	67.07
0.1111	ENEVENEQK	1117.48871	Q9TV62	-	-	-	-	-	-	-	51.11
0.1111	ETWPPLKPS	1053.54948	F1RVN0; P80031	-	45.27	47.84	-	-	-	-	-
0.1111	EVEDLMVDV	1047.47943	F1SS61	-	-	-	-	43.56	-	-	-
0.1111	FAAFPPDVT	963.4702	F6PSL2	-	-	-	-	-	73.18	-	46.9
0.1111	FDDLPLPEQ	1072.50769	F1RFH9	-	-	-	-	-	-	38.42	-
0.1111	FKVFDPEGK	1065.5495	F6PSL2	-	-	-	-	62.82	68.05	70.72	70.95
0.1111	FKVLDPEGK	1031.56514	Q5XLD2	-	-	-	-	-	80	75.78	75.28
0.1111	FQENVWDRS	1179.53088	I3LJA7	-	-	-	-	-	-	-	34.54
0.1111	FRGTLDPVE	1032.52402	F1S9Q1; F1S9Q3	-	-	-	47.7	-	-	-	-
0.1111	FVIDKVEGD	1020.51279	F1RFH9	-	41.87	-	59.22	44.82	-	-	-
0.1111	GAQGAGAQCQRCDAADPE	1838.68041	F1S0W7; F1S0X0	-	31	-	-	-	-	-	-
0.1111	GFAGDDAPR	904.4039	B6VNT8; C7AI81; I3LVD5; P68137; Q6QAQ1	-	-	-	83.49	61.57	83.48	83.49	83.49
0.1111	GGASLKPEF	904.46542	D0G7F6	-	-	-	43.98	-	-	-	-
0.1111	GIYPAVDPL	943.50148	F1SLA0; K7GLT8	-	-	-	-	-	-	50.65	-
0.1111	GTDADKEHW	1057.44649	P00339	42.08	56.45	-	63.47	50.89	64.6	56.32	-
0.1111	GVAGALRPL	852.51813	F1RNZ1	-	-	-	-	-	-	42.15	-
0.1111	HELEEAEER	1140.50468	F1SS61; F1SS62; F1SS64; F1SS65; F1SS66; Q9TV61; Q9TV62; Q9TV63	-	-	-	-	-	-	64.66	-
0.1111	HISGYPSPK	984.50287	I3L8Q0	60.19	85.33	85.5	-	-	59.9	79.68	-
0.1111	IAVPGPPHS	873.47086	F1SM75; I3LCR9	-	-	-	47.18	-	-	-	-
0.1111	IEAQNKPFD	1060.51891	O46422; Q9TV61; Q9TV62	-	-	46.17	-	-	-	-	-
0.1111	IIDLTSLPP	967.55899	K7GNR4	-	-	40.97	-	-	-	-	-
0.1111	IIHAPPGEF	979.51271	Q29221; Z4YP73	-	-	-	-	-	-	45.45	38.79
0.1111	IKIEFTPEQ	1103.58626	F1SNW4	62.67	-	-	-	65.03	65.03	61.43	62.4
0.1111	ILDPEGKPK	995.56513	F1SMN5	-	-	-	59.96	-	51.43	-	-
0.1111	IMVEDVNDN	1047.45427	I3L6D7; I3LIM4	-	-	-	-	-	-	48.32	-
0.1111	IPEGEKVDF	1032.51277	Q75NG9	-	-	-	-	-	-	-	48.18
0.1111	IQLVEEELD	1086.54445	A1XQV4; F1RGK5; F1RWD5; F1SG00; F2Z5B6; P42639; P67937; Q6QA25	-	-	-	-	-	66.24	58.84	52.31
0.1111	ITAEEANKS	961.4716	I3LCA1; Q2HYU2	-	-	-	-	-	33.07	-	-
0.1111	IVWNGPVGV	939.51782	F1RPH0; K7GKJ8; K7GSU7; Q7SIB7	52.69	-	47.95	43.59	-	-	-	-
0.1111	KGEVLPLPE	980.55423	F1SFI5	-	-	-	-	-	45.92	-	-
0.1111	KGLPPKLTV	951.61169	A2SW51	-	-	-	-	-	33.11	33.21	33
0.1111	KLVEGGSIV	900.52803	I3L8Q0	-	-	-	-	-	-	-	45.4
0.1111	KNLHPELGT	1007.53998	P00339	-	-	43.75	75.02	-	-	56.3	-
0.1111	KPEAEQGTPGSQDPGESK	1840.84389	F1S7H3	-	-	-	52.62	-	-	-	-
0.1111	LADPVGNLK	925.52327	K7GRG2; P56432	-	-	49.89	-	-	-	-	-
0.1111	LAHVRPPVT	988.5818	I3LCA1; Q2HYU2	-	49.89	-	-	63.05	45.77	56.55	59.48
0.1111	LAIAPPIIK	934.62151	F1RIE2	-	-	-	-	-	-	-	34
0.1111	LEEEIEAER	1116.52983	F1SS61; F1SS62; F1SS64; F1SS65; Q9TV61; Q9TV62; Q9TV63	-	-	-	-	-	-	-	56.97
0.1111	LEEELEAER	1116.52983	F1S4X7; F1S9D6; K7GMH0; P79293	-	-	-	-	-	-	-	56.97
0.1111	LELGAVEPL	939.52768	F1RVI7	-	40.45	-	-	-	-	-	-
0.1111	LKLPVLPPK	1003.67937	I3L9T6	-	42.62	30.43	-	-	-	-	-
0.1111	LKNLHPELG	1019.57636	P00339	-	37.52	-	-	-	-	-	-
0.1111	LKVPVSTVE	970.5699	F1STY7	-	42.87	43.82	-	-	-	-	-
0.1111	LLPGSPTPE	909.48074	I3LJG4; I3LPV4	-	-	-	-	-	-	41.69	-
0.1111	LPEGDLGKE	956.48146	F2Z5M3	-	-	-	-	55.93	60	31.84	65.23
0.1111	LPLPPSNLP	946.54875	F1RIT4	-	-	-	-	-	-	53.06	50.61
0.1111	LPMLLDAPP	965.52557	F1SRT3	-	-	-	-	-	-	45.81	-
0.1111	LPPAAVTPM	895.48372	F1RGP0	-	-	-	35.27	-	-	-	-
0.1111	LPVHPEDAP	973.48689	K7GPE6	-	-	-	-	-	-	-	37.59
0.1111	LQHELEEAE	1096.50363	F1SS62; F1SS64; F1SS65; Q9TV61; Q9TV62; Q9TV63	-	-	-	-	-	-	-	46.94
0.1111	LQNEVEDLM	1089.50121	F1SS62; F1SS64; F1SS65; Q9TV61; Q9TV62; Q9TV63	-	-	-	-	-	-	-	62.63
0.1111	LREQYEEEQ	1222.54655	F1SS61; F1SS62; F1SS64; F1SS65; F1SS66; I3L675; Q9TV61; Q9TV62; Q9TV63	-	-	-	-	-	48.79	48.72	49.04
0.1111	LRFDPVTGH	1040.54034	F1RMN7; P50828	47.12	66.13	52.25	56.94	-	44.01	-	-
0.1111	LRSPSWDPF	1103.53999	Q5S1U1	-	-	-	-	51.48	-	42.98	-
0.1111	LSIDSVEDH	1013.46655	Q9TSX9	67.01	-	-	65.22	-	-	-	-
0.1111	LSMCPPSPL	1005.43333	F1SS18; Q28985	-	-	-	-	-	-	41.78	-
0.1111	LSVPDVESS	931.44984	F1RS89	-	34.41	-	-	-	-	-	-
0.1111	LTEAPLNPK	981.54947	B6VNT8; C7AI81; F1SLG5; I3LVD5; P68137; Q6QAQ1	52.41	66.07	76.76	56.94	76.83	76.8	76.82	76.82
0.1111	LTLKPGEAM	958.51573	F1SJ30	-	-	45.08	-	-	-	-	-
0.1111	LVEEELDRA	1072.54002	A1XQV4; F1RGK5; F1SG00; F2Z5B6; P42639; P67937; Q6QA25	-	-	-	-	47.05	55.29	75.14	59.58
0.1111	LVHSVEETQ	1040.51384	F1RU49; I3LCP0	-	-	-	-	-	-	-	59.71
0.1111	LVIDDVRPE	1054.56587	F1RH19; F1RH20	60.12	66.1	71.38	75.81	74.99	66.12	80.58	70.03
0.1111	LVWVNEEDH	1139.52473	I3LBJ8; Q5XLD3	-	-	56.42	-	-	-	-	-
0.1111	LYDQLPEPR	1129.57675	B3CL06; P09571	67.51	52.44	58.91	-	-	-	-	-
0.1111	MDIKLADFG	1024.48993	I3LPB4	-	45.89	-	-	-	46.14	46.13	46.39
0.1111	MEPEVPMTL	1045.48239	F1SD31; F1SD40	-	-	-	-	-	-	50.83	-
0.1111	METWPPLKP	1097.55794	F1RVN0; P80031	-	-	-	61.45	-	-	-	-
0.1111	MKEASGPIN	945.45894	Q5XLD2	-	-	-	-	-	49.89	-	-
0.1111	MKRPELGVT	1029.56409	F1SKC4	-	52.83	53.62	-	-	-	-	-
0.1111	NALVEWQPPKDDGNTEIT	2025.96434	F1RH19; F1RH20	-	-	-	-	-	-	63.77	-
0.1111	NLHPELGTD	994.47197	P00339	55.46	50.17	54.72	66.66	53.56	51.63	61.79	-
0.1111	NWRPPQPIK	1134.62979	Q5S1S4	-	46.13	60.61	-	-	-	-	-
0.1111	PAPAPAPPK	844.48067	A1XQT6	-	-	-	66.87	69.07	81.11	-	-
0.1111	PAPAPPKEE	934.47597	A1XQT6	-	-	-	75.19	-	-	-	-
0.1111	PAPVEIPVTPPTLVSGLK	1814.05534	I3L8Q0	-	-	43.3	-	-	-	-	-
0.1111	PEILPDGDH	991.46108	F1RJ25	-	69.53	67.79	86.48	-	-	-	-
0.1111	PELLVDYQM	1106.53178	F1RFS8; F2Z5I5	-	-	-	44.51	-	-	-	-
0.1111	PGLQPPQPL	945.52837	F1RW56; K7GMJ0; K7GPW7	-	-	-	-	-	-	-	43.56
0.1111	PGPLLDPPM	951.47356	O97726; O97727	-	-	-	-	-	-	-	34.34
0.1111	PKIPEGEKV	995.56513	Q75NG9	50.35	44.87	42.69	45.16	72.76	72.26	63.37	72.31
0.1111	PMNPPKFDK	1072.53754	F1SS64; F1SS66; O46422; Q9TV61; Q9TV62; Q9TV63	-	62.46	-	-	-	-	-	-
0.1111	QDSEAIEVK	1017.49783	F1SM75; I3LCR9	-	-	-	74.97	-	-	-	-
0.1111	QNASTPPAL	897.45558	F1SNN6	-	-	44.35	-	-	-	-	-
0.1111	QQHREALMA	1098.524	F1SQ17	-	-	42.49	-	-	-	-	-
0.1111	QRGFPGPEG	943.45119	F1SF83	-	-	45.31	-	-	-	-	-
0.1111	REAPASEGG	872.39879	I3LDW5	-	-	-	-	-	-	-	42.55
0.1111	RLEEAGGAT	902.44574	F1S9D6; F1SS62; F1SS64; F1SS65; K7GMH0; P79293; Q9TV61; Q9TV62; Q9TV63	-	-	-	-	68.56	58.2	-	-
0.1111	RPGLRPTGL	965.57704	F1RU09; F1RU10	-	38.17	-	-	-	-	-	-
0.1111	RVAPEEHPT	1034.5145	B6VNT8; C7AI81; F1SLG5; P68137	-	-	-	-	44.55	47.22	-	46.92
0.1111	RVPAPVEIPVTPPTLVSG	1828.04585	I3L8Q0	-	-	-	80.65	-	-	-	-
0.1111	SAVEDEGLK	946.46072	I3L7U0; Q6S4N2	55.31	64.68	-	73.63	-	-	-	-
0.1111	SMIADYLNK	1053.51645	F1S574; I3L5F2; I3LAV8; I3LHC3; I3LLP2; P00690	-	45.89	46	-	61.6	49.11	-	-
0.1111	SPEHVNRPI	1047.54613	F1RVM6; F1RVN0; I3L7B9; P80031	-	-	-	51.62	-	-	-	-
0.1111	SVAGWPEPR	997.49812	F1SM75; I3LCR9	-	-	-	-	52.52	68.19	50.93	52.3
0.1111	TIAVPGPPH	887.48651	F1SM75; I3LCR9	-	-	-	65.47	-	-	61.01	-
0.1111	VEKGLKEKT	1030.60223	F1SCE3	-	-	-	-	37.93	-	-	-
0.1111	VGGASLKPE	856.46542	D0G7F6	-	72.8	77.4	70.25	-	-	-	-
0.1111	VGLPPLPSA	849.496	F1S1V8	-	-	-	-	-	-	43.33	-
0.1111	VIADNVKDW	1058.53966	D0G7F6; Q29371	75.27	56.91	53.87	53.49	-	-	-	-
0.1111	VITIAVPPA	879.54295	F1SFG8	-	-	-	-	-	-	45.18	-
0.1111	VLQWKPPIH	1116.64439	F1SM75; I3LCR9	-	-	36.36	-	-	-	-	-
0.1111	VPAPVEIPVTPPTLVSGL	1785.02881	I3L8Q0	-	97.37	44.97	102.41	38.87	102.85	97.84	68.41
0.1111	VPMVPPGIK	936.54666	F1SQ09	-	-	-	30.18	-	-	-	-
0.1111	VPVGLPPGP	831.48546	F1SSX3	-	-	-	49.78	-	-	-	-
0.1111	VSGPGVEPH	877.4294	F1SMN5	-	-	-	93.71	-	68.34	-	73.89
0.1111	VTEVENGGF	950.43454	F1SHL9	-	-	-	77.33	-	-	-	-
0.1111	VVGRPMPET	984.50626	I3L8Q0	-	-	60.75	-	-	-	47.54	45.44
0.1111	VWVNEEDHL	1139.52473	I3LBJ8; Q5XLD3	62.4	-	70.13	68.15	68.23	69.86	70.28	69.89
0.1111	VYIEDPEGH	1057.47163	F1SMN5	42.31	-	-	72.55	-	-	60.48	-
0.1111	WFPAGSRPF	1063.52396	F1S574; I3L5F2; I3LAV8; I3LHC3; I3LLP2; P00690	44.12	48.79	49.23	-	47.36	-	-	-
0.1111	WILGEHGDSSVPVWSGVN	1937.9272	I3LHN1; P00339	-	-	-	-	-	107.39	100.71	-
0.1111	WLHEHPESA	1104.49884	F1S557	-	32.99	53.19	-	-	37.65	46.41	50.02
0.1111	WLKDGVELT	1059.56006	F1RH19; F1RH20; F1SID7	-	-	-	-	-	56.14	61.89	53.82
0.1111	WSHGPSAVD	954.41956	F1RMN7; P50828	40.14	-	39.87	-	-	-	-	-
0.1111	YDLGEVEFA	1041.46549	F1RU49; I3LCP0	-	-	-	-	-	-	-	55.41
0.1111	YEDIADDER	1124.46217	F1RVL5	-	-	-	50.01	62.75	71.34	-	87.66
0.1111	YPVQVAPLS	972.52803	F1RJ54	-	39.78	-	-	-	-	-	-
0.1136	IIAPPERKYSVWIGGSILASLSTFQQMWISKQEYDESGPSIVHR	5003.56435	I3LVD5; Q6QAQ1	67.71	-	-	-	-	-	-	-
0.1176	ALVEWQPPKDDGNTEIT	1911.92142	F1RH19; F1RH20	-	-	-	-	64.86	80.54	96.31	87.66
0.1176	APVEIPVTPPTLVSGLK	1717.00258	I3L8Q0	-	112.6	103.07	114.29	85.88	101.12	98.31	88.65
0.1176	ARVPAPVEIPVTPPTLV	1755.02947	I3L8Q0	-	64.04	62.77	-	-	-	-	-
0.1176	DKENAIDRAEQAEADKK	1929.93913	F1SG00	-	-	-	-	-	-	-	44.17
0.1176	DKENALDRAEQAEADKK	1929.93913	F2Z5B6; P42639	-	-	-	-	-	-	-	44.17
0.1176	GTASPLLRIVWARIILD	1893.11998	F1SAY2; I3L7V5	-	-	-	39.45	-	-	-	-
0.1176	LKNLHPELGTDADKEHW	2001.99081	P00339	-	-	-	-	-	97.43	-	79.26
0.1176	PPSVFPAPAGSAGTPPL	1561.81406	I3LIA5	-	-	-	44.96	-	-	-	-
0.1176	RVPAPVEIPVTPPTLVS	1771.02438	I3L8Q0	-	82.16	67.28	-	-	-	-	-
0.1176	SNIKDYIDEAEKIAKEA	1935.97887	I3LC47	-	-	-	-	-	30.55	-	-
0.1176	VEGSDEWIPANTEPVER	1926.89592	F1RH19; F1RH20	-	-	-	-	-	-	55.58	-
0.1176	VEVQAEFLDVADKLSTP	1859.95166	F1SS92; O02696	-	-	-	-	-	36.86	-	-
0.1176	VEWQPPKDDGNTEITGY	1947.88504	F1RH19; F1RH20	-	-	-	-	-	-	-	35.35
0.125	AAFPPDVT	816.40178	F6PSL2	-	-	-	-	-	-	39.35	-
0.125	AAGYPDKV	819.41266	F1RFY2; Q1KYT0	39.52	-	-	-	32.78	-	-	-
0.125	ADHNGPDH	861.33655	Q5S1S4	-	33.35	-	-	-	-	-	-
0.125	ADIRSIVH	909.5032	F1RY91; I3L939	45.47	-	-	-	-	-	-	-
0.125	ADNVKDWN	960.4301	D0G7F6; Q29371	41.85	50.51	39.07	56.3	-	-	-	-
0.125	AEAFPFNP	891.41266	F1SGS9; O62839	-	-	-	30.08	-	-	-	-
0.125	AEEADPDGYEFLETLK	1825.82576	F1RJW7	-	97.94	100.33	103.91	-	-	124.73	122.55
0.125	AELKVPPG	809.46469	K7GT66	-	-	-	40.13	-	-	-	-
0.125	AEPETLPI	868.45418	F1RJ27	-	-	-	-	-	-	46.98	-
0.125	AGYPDKVV	847.44397	F1RFY2; Q1KYT0	-	-	38.9	-	-	-	-	-
0.125	AHVRPPVT	875.49774	I3LCA1; Q2HYU2	-	-	-	-	-	38.65	-	-
0.125	AKLPADTE	843.43378	D0G7F6; Q29371	63.18	63.52	63.14	63.54	53.41	56.36	-	-
0.125	ALESPERP	897.45557	F1RPH0; K7GKJ8; K7GNI9; K7GRJ0; Q7SIB7	46.73	43.61	-	66.61	-	-	-	-
0.125	APPNITDM	857.39529	I3L5C0	-	-	-	36.52	-	-	-	-
0.125	APVEIPVTPPTLVSGL	1588.90762	I3L8Q0	-	35.03	36.79	68.4	-	46.85	-	38.23
0.125	AYGATGHPGIIPPNAT	1535.77324	Q2VTP6	-	59.06	-	-	-	-	-	-
0.125	DGLQLLAD	843.43379	F1RNS9	-	-	-	-	-	44.81	-	-
0.125	DIDSPPIT	856.41782	F1SHL9	-	-	54.46	-	-	-	-	-
0.125	DIMDRPPR	998.49674	F1RFH9	-	-	-	-	-	-	38.27	-
0.125	DKENAIDRAEQAEADK	1801.84418	F1SG00	-	-	-	-	-	-	-	49.26
0.125	DKENALDRAEQAEADK	1801.84418	F2Z5B6; P42639	-	-	-	-	-	-	-	49.26
0.125	DMLNLVEL	945.4841	F1RSG0	-	-	-	-	-	48.33	-	-
0.125	DPEGLVIL	854.47493	I3L620; I3LLB2	-	-	-	-	-	41.16	-	41.42
0.125	DPLLKADP	867.47017	F1SEC9	53.74	54.75	54.73	-	41	53.91	54.28	-
0.125	DPTADVGG	730.31337	F1RKA7	-	-	-	-	-	49.05	-	-
0.125	DPVKDGEA	829.38176	F1SP93; Q29048	-	-	-	-	37.85	-	-	-
0.125	DRAEQAEADKKAAEDR	1801.85541	F2Z5B6; P42639	-	-	-	-	-	-	-	75.28
0.125	DWHLVTEE	1027.46108	F1SB50	-	-	-	-	59.33	-	-	-
0.125	EAETIAPQ	857.41304	F1SKN5	-	-	-	-	-	-	-	50.19
0.125	EDIADDER	961.39885	F1RVL5	-	-	-	-	-	-	53.34	-
0.125	EEEIEAER	1003.44577	F1SS61; F1SS62; F1SS64; F1SS65; Q9TV61; Q9TV62; Q9TV63	-	-	-	-	-	44.5	-	-
0.125	EEELEAER	1003.44577	F1S4X7; F1S9D6; K7GMH0; P79293	-	-	-	-	-	44.5	-	-
0.125	EEPFKIVE	989.50694	F1RG02; K7GNQ7; K7GSS3	-	51.56	-	58.3	-	-	-	-
0.125	EHVLRGLP	919.52394	F1SUX9	-	-	-	41.6	-	-	-	-
0.125	EIRADGTV	859.43994	C6JWG4	-	-	-	-	-	-	-	55.52
0.125	EIWGVEPS	915.43379	F1RQQ8	-	-	44.76	-	-	-	-	-
0.125	ELDEAEER	989.43013	F1S9D6; K7GMH0; P79293	-	-	-	-	-	-	67.24	-
0.125	ELPEHLKP	961.52325	F1RVN0; P80031	-	40.06	47.49	-	-	-	-	-
0.125	ELPGKPEI	881.48581	F1RH19; F1RH20	-	-	46.16	46.1	-	-	47.36	44.71
0.125	ELTELEAI	916.4753	I3LTB3	-	-	-	-	-	-	45.16	-
0.125	EPPAGEGI	768.36537	F1SCJ8	-	-	-	-	-	-	-	43.29
0.125	ESLQILPE	927.49129	I3LB58	-	-	45.41	-	-	-	-	-
0.125	EVFTVEEM	998.42667	F1SQK5	-	-	-	-	48.46	-	-	-
0.125	EVLPEEIL	940.51169	F1RX19; K7GKB2; K7GQ32	-	-	-	-	-	-	43.26	-
0.125	FAGDDAPR	847.38243	B6VNT8; C7AI81; I3LVD5; P68137; Q6QAQ1	46.98	60.9	61.36	68.4	48.43	53.66	-	81.25
0.125	FEEEDPEE	1022.37163	F1SEI0	-	-	-	35.87	-	-	-	-
0.125	FHVEEEGK	973.4505	F1RPH0; F1RPH1; K7GKJ8; K7GNI9; K7GRJ0; K7GSU7; Q6RI85; Q7SIB7	-	60.53	-	-	-	-	-	-
0.125	FKVLDPEG	903.47018	Q5XLD2	-	-	-	-	46.52	56.57	-	60.96
0.125	FLASPEHV	898.45487	F1RVM6; F1RVN0; I3L7B9; P80031	-	40.23	-	-	-	-	-	-
0.125	FLIDGYPR	979.51271	F1S9R3; P00571	68.62	68.67	78.3	-	53.9	44.44	-	-
0.125	FSVGADTA	766.34975	I3LCA1; Q2HYU2	-	-	-	-	-	-	49.23	-
0.125	FVADSAVL	820.43308	F1RJD8; I3L7S6; I3LMA8	-	-	-	-	45.03	47.39	45.94	45.06
0.125	GGIMLPEK	843.45241	F1SMZ6	-	-	62.45	-	-	-	54.28	-
0.125	GTDADKEH	871.36717	P00339	33.29	-	64.47	57.36	-	-	-	-
0.125	GTEDEVEK	905.3978	F1SG00	-	-	-	-	53.95	52.22	51.18	51.88
0.125	GTLDPVEK	857.44945	F1S9Q1; F1S9Q3	-	-	-	50.77	-	-	-	-
0.125	GVEVPLLV	824.50076	I3LT78	-	44.28	-	-	-	-	-	-
0.125	HIAEDADR	925.42534	F2Z5B6; P42639	-	-	-	-	76.84	70.92	68.31	68.39
0.125	HVPEFTPK	953.49707	F1RWX8; K7GRY0	-	-	-	-	-	54.24	-	-
0.125	IADNVKDW	959.47124	D0G7F6; Q29371	-	-	-	51.29	-	-	-	-
0.125	IDSPPITA	812.42798	F1SHL9	-	-	-	54.86	-	-	-	-
0.125	IEAQNKPF	945.49196	O46422; Q9TV61; Q9TV62	-	-	51.02	-	-	-	-	-
0.125	IHPEIDNPEYSPDSNI	1838.83225	P28491	-	-	-	-	-	-	44.38	-
0.125	IIDGWHEM	999.4484	P00348	-	41.21	-	-	-	-	-	-
0.125	IIEAICSF	940.43979	F1STZ0	-	-	-	-	-	-	50.07	-
0.125	IILEALAA	812.50072	I3LN87	-	-	-	-	-	42.24	-	-
0.125	IKEAPGPI	823.48033	F6PSL2	-	-	-	-	-	-	47.84	48.13
0.125	IKNYPVVS	918.51746	F1RFY2; Q1KYT0	45.36	-	45.92	-	-	-	41.8	42.8
0.125	IKVEYVPK	974.58005	F1RH19; F1RH20	-	-	-	-	-	-	49.55	62.45
0.125	IPEGEKVD	885.44435	Q75NG9	-	-	47.29	-	-	51.48	-	-
0.125	IPRPPTNV	892.51305	F1RVL5	-	-	-	48.47	-	-	-	-
0.125	IQLVEEEL	971.5175	A1XQV4; F1RGK5; F1RWD5; F1SG00; F2Z5B6; P42639; P67937; Q6QA25	-	-	-	-	-	-	-	58.98
0.125	ISGYPSPK	847.44395	I3L8Q0	-	-	69.37	-	-	-	-	-
0.125	IVGIVEPI	838.5164	F1SS49	-	-	-	-	40.27	-	-	44.75
0.125	KDLGVEDL	887.46001	F1SM75; I3LCR9	-	-	74.32	59.11	-	-	-	57.8
0.125	KEGGLGPL	769.4334	F1SDX9; P52552	66.82	66.45	71.33	70.39	55.65	64.55	65.48	65.15
0.125	KIPVGPET	839.47527	F1SLA0; K7GLT8	-	-	41.52	-	40.14	38.97	66.58	30.46
0.125	KIVEGLPI	867.54294	I3LBY9; P11708	54.22	57.63	59.56	-	35.27	35.13	-	-
0.125	KLPADTEV	871.46509	D0G7F6; Q29371	-	-	-	67.73	-	-	-	-
0.125	KMMEEVEK	1054.46745	F1SB54	-	-	-	-	-	-	-	44.49
0.125	KNLHPELGTDADKEHW	1888.90675	P00339	44.63	91.89	103.34	-	74.01	79.63	114.14	83.95
0.125	KPSPMPET	885.42659	F1S0B4	-	-	-	43.51	-	-	-	-
0.125	KRPELGVT	898.52361	F1SKC4	-	-	-	68.28	-	-	-	-
0.125	KVFDPEGK	918.48108	F6PSL2	-	-	-	-	-	36.05	-	-
0.125	KVIPELNG	868.5018	P00355	-	-	-	-	50.52	47.83	-	-
0.125	KVLDPEGK	884.49672	Q5XLD2	-	-	-	-	64.15	-	54.15	-
0.125	LAEAGIPR	825.47083	F1S4W1	-	-	62.3	-	-	-	61.06	-
0.125	LAHVRPPV	887.53412	I3LCA1; Q2HYU2	-	-	-	-	-	-	65.94	54.11
0.125	LDLPPGFM	904.43645	F1RXZ6	-	-	49.24	-	-	52.71	-	-
0.125	LESPERPF	973.48688	F1RPH0; K7GKJ8; K7GNI9; K7GRJ0; Q7SIB7	57.02	57.09	52.99	52.58	-	-	-	49.79
0.125	LESPEWTL	973.47565	F1RFL2	-	-	52.99	-	-	-	-	-
0.125	LHPELGTD	880.42905	P00339	-	-	-	39.37	-	-	-	-
0.125	LIELPPFE	956.52187	F1RVM1; I3LUC7	-	-	-	-	57.07	56.33	62.36	67.66
0.125	LILTVADG	800.46437	F1S4G2	-	-	-	-	-	-	-	42.07
0.125	LKNLHPEL	962.55489	P00339	-	53.78	-	-	47.75	46.88	37.02	55.9
0.125	LKNLHPELGTDADKEH	1815.9115	P00339	72.23	87.27	112.07	105.77	-	-	96.55	-
0.125	LLEAAPAK	811.48032	I3LQ86	-	-	-	-	-	-	40.59	46.2
0.125	LLGKADVQ	842.48616	F1SPJ9	-	-	45.38	-	-	-	-	-
0.125	LPGKPEIK	880.53818	F1RH19; F1RH20	-	-	-	66.2	-	-	-	-
0.125	LQNEVEDL	958.46072	F1SS62; F1SS64; F1SS65; Q9TV61; Q9TV62; Q9TV63	-	-	-	-	46.91	-	-	-
0.125	LQNEVEDLMIDVERSN	1918.8942	F1SS62; Q9TV61	-	-	-	-	-	-	-	34.01
0.125	LQNEVEDLMLDVERSN	1918.8942	Q9TV62	-	-	-	-	-	-	-	34.01
0.125	LRPIAVIK	908.6171	F2Z5V0; Q19PY3	-	-	-	-	33.29	-	32.84	32.62
0.125	LSKEDLRE	988.51889	F1RMM3	50.94	-	-	-	-	-	-	-
0.125	LTEDEVEK	961.46039	F1SNW4	-	-	-	-	-	-	44.94	-
0.125	LVADLDPL	854.47493	I3LR57	-	-	-	-	-	41.16	-	41.42
0.125	LVEEELDR	1001.50291	A1XQV4; F1RGK5; F1SG00; F2Z5B6; P42639; P67937; Q6QA25	-	-	-	-	-	-	52.12	-
0.125	LVEWQPPKDDGNTEIT	1840.88431	F1RH19; F1RH20	-	-	32.37	34.66	-	49	62.18	63.34
0.125	LVHSVEET	912.45526	F1RU49; I3LCP0	-	-	-	-	-	-	-	50.85
0.125	LVIVEGKE	885.51712	F1SG48	-	-	-	-	-	-	-	42.15
0.125	LVPELQAT	869.48583	F1SD84	-	-	37.02	-	-	-	-	-
0.125	LYVPEDPK	959.49638	F1S232	-	-	46.96	-	-	-	-	-
0.125	MEDIVQEA	933.41133	Q9TV62	-	-	-	-	-	-	-	39.84
0.125	MKEASGPI	831.41602	Q5XLD2	-	-	-	-	-	46.49	-	-
0.125	MPPQPVKP	892.48406	I3L608	43.14	-	-	-	43.24	-	-	42.66
0.125	MVVAEEAL	860.43134	F1S9P6	-	-	-	-	-	-	51.04	-
0.125	NGQKPPLT	853.46576	F1SHJ9	-	-	-	-	-	-	39.28	-
0.125	NINKPESL	913.48686	I3LSF4	-	-	-	-	-	-	51.73	43.44
0.125	NIPNWSPL	939.4814	F1S557	-	-	-	-	-	-	-	39.3
0.125	NLHPELGT	879.44502	P00339	38.36	46.45	49.13	-	-	-	46.03	46.26
0.125	NLHPELGTDADKEHWK	1888.90675	P00339	-	81.59	79.59	-	-	-	-	-
0.125	NQSRVEEI	973.48285	F1S1K0; F1S1K1	-	-	-	44.77	44.81	-	-	-
0.125	NTKVEVPK	913.52327	F1RYS0; K7GLL6	-	-	-	-	-	-	-	39.62
0.125	NWRPPQPI	1006.53484	Q5S1S4	42.59	44.53	42.69	-	43.14	38.14	33.98	-
0.125	PAPAPPKE	805.43338	A1XQT6	-	51.45	-	50.6	-	-	-	-
0.125	PAPPKEEK	894.48105	A1XQT6	-	-	-	-	-	-	42.23	-
0.125	PELLDACA	876.3721	I3L6Z9	-	-	-	35.89	-	-	-	-
0.125	PELPLMEL	940.49393	I3LI41; I3LN66	-	-	-	-	-	-	43.9	-
0.125	PKIPEGEK	896.4967	Q75NG9	-	51.6	-	-	63.05	-	-	-
0.125	PMVPPGIK	837.47824	F1SQ09	-	-	-	42.73	-	-	-	-
0.125	PPAVGPVP	732.41704	F1RFH4	-	41.43	-	45.69	-	-	-	-
0.125	QDGPPGDK	812.36646	F1S021	-	-	-	38.31	-	-	-	-
0.125	QITPQPPL	892.50182	F1SDJ9; F1SDK1; Q4PJW2	43.14	-	-	-	43.24	-	43.33	42.66
0.125	RVPAPVEIPVTPPTLV	1683.99236	I3L8Q0	-	70.65	66.61	52.76	50.07	65.51	-	63.97
0.125	SLALRALG	799.49156	F1SB29; I3LMA4	-	43.39	-	-	-	-	-	-
0.125	TEAPLNPK	868.46541	B6VNT8; C7AI81; F1SLG5; I3LVD5; P68137; Q6QAQ1	-	-	-	50.86	49.4	53.08	-	-
0.125	TLKALLRS	900.57562	I3L986; I3LB40	-	-	-	-	-	30.04	-	-
0.125	TLPAAPPA	736.41193	I3LPF4	-	41.3	-	-	-	-	-	-
0.125	TLVDNYPK	948.49164	F1RMN7; P50828	-	-	54.74	39.38	-	-	-	-
0.125	TPWEATRL	972.50287	I3L992; I3LIU0	-	-	-	-	-	-	-	44.56
0.125	TWKPPNTT	943.47633	F1RVL5	35.78	-	-	-	43.34	53.96	59.46	-
0.125	VAPEEHPT	878.41339	B6VNT8; C7AI81; F1SLG5; P68137	-	-	-	-	46.44	-	-	44.06
0.125	VAPPVPGI	748.44833	F1SDR9	-	-	-	44.56	-	-	-	-
0.125	VDIEAPDVSLEGPEGK	1653.80974	I3L5D5	-	-	68.13	-	-	-	-	-
0.125	VEDGDIQG	831.36104	F1RJA8	-	-	-	-	-	-	33.15	-
0.125	VEDGDQGI	831.36104	F1SAY1; K7GLC3; K7GQ85	-	-	-	-	-	-	33.15	-
0.125	VEEELDRA	959.45596	A1XQV4; F1RGK5; F1SG00; F2Z5B6; P42639; P67937; Q6QA25	-	-	-	-	56.28	59.49	59.53	59.59
0.125	VEPLERLE	983.52873	F1SUM3	-	-	-	-	-	-	42.73	-
0.125	VEVLEDVP	898.46477	K7GLK7; K7GRL9; O19004	-	-	-	-	-	-	45.65	-
0.125	VEWQPPKDDGNTEITG	1784.82172	F1RH19; F1RH20	-	-	-	46.94	-	62.77	63.43	67.94
0.125	VIADNVKD	872.46034	D0G7F6; Q29371	49.68	65.84	54.78	62.17	-	-	-	-
0.125	VIDDVRPE	941.48181	F1RH19; F1RH20	-	-	-	52.51	49.86	-	53.67	-
0.125	VIDKVEGD	873.44437	F1RFH9	-	-	-	38.15	-	-	-	-
0.125	VIPELNGK	868.5018	P00355	62.14	-	59.93	-	-	49.17	62.72	51.2
0.125	VLAVLRIP	879.59056	F1S8J1; I3LV03	43.76	-	42.42	-	51.34	48.07	44.07	46.01
0.125	VLRSPGVP	823.49159	F1SHA6	-	-	-	-	-	47.59	51.24	48.52
0.125	VLSAADKA	773.4283	F1RGX4; K7GNR8; P01965	46.88	-	-	-	-	-	-	-
0.125	VPAPVEIPVTPPTLVS	1614.92328	I3L8Q0	-	64.47	40.61	-	-	-	-	-
0.125	VPPAAPAF	768.41702	F1RJ12	-	-	-	-	-	-	-	41.41
0.125	VTEALKPY	919.50147	F1RNU9; P08059	-	-	-	-	-	-	-	57.41
0.125	VTEALQLF	919.50148	F1SEC2	-	-	42.27	-	-	-	-	57.41
0.125	VTGYPQPK	888.47052	I3L8Q0	-	-	40.43	-	-	-	-	45.81
0.125	VVEDVNLP	883.4651	F1RP70	-	-	36.35	-	-	-	-	-
0.125	VVKVTLTPEEEAHLKK	1820.04073	P00339	-	-	-	-	-	54.66	-	-
0.125	VWVNEEDH	1026.44067	I3LBJ8; Q5XLD3	50.65	-	60.26	49.68	47.21	-	60.1	-
0.125	WLKDGVEI	958.51238	I3L953	-	-	-	-	49.9	50.08	51.02	52.27
0.125	WLKDGVEL	958.51238	F1RH19; F1RH20; F1SID7; I3L953	-	-	-	-	49.9	50.08	51.02	52.27
0.125	WSQALEDL	960.45525	F1SH70	-	-	-	-	44.76	41.48	44.07	44.44
0.125	YADQEVPR	976.4614	F1SMN5	-	35.96	-	-	-	-	-	-
0.125	YDQLPEPR	1016.49269	B3CL06; P09571	63.51	-	59.45	-	37.69	-	39.51	-
0.125	YEDFVEGL	970.42838	A0A1I7Q5E5; A1XQT6; F1RRT2; F1SNW4	-	-	-	-	-	-	61.7	-
0.125	YLKPPIPL	939.57932	F1S6B4	-	-	-	-	36.61	-	-	-
0.125	YPQHFLDE	1047.46616	I3L5R9	-	39.73	-	-	-	-	-	-
0.125	YVGSGPPK	803.41776	F1RKG8	57.48	41.61	39.51	-	-	-	-	-
0.125	YVGWVELQ	992.49674	P83662	-	-	-	-	-	-	36.65	36.76
0.125	YYDRIPEL	1067.52873	F1RQQ8	-	-	-	-	34.41	53	42.22	40.13
0.1304	DIVPGDIVEVAVGDKVPADLRLI	2402.34209	I3LKC9	-	43.21	-	-	-	-	-	-
0.1333	AEEADPDGYEFLETL	1697.7308	F1RJW7	-	-	-	-	-	-	54.95	-
0.1333	ENAIDRAEQAEADKK	1686.81723	F1SG00	-	-	-	-	-	-	-	48.48
0.1333	ENALDRAEQAEADKK	1686.81723	F2Z5B6; P42639	-	-	-	-	-	-	-	48.48
0.1333	GFNPPDLDIMDRPPR	1738.84609	F1RFH9	-	-	-	-	36.91	-	45.85	35.69
0.1333	KNLHPELGTDADKEH	1702.82744	P00339	104.07	120.79	127.24	122.52	77.11	93.38	127.29	127.07
0.1333	LYHEPPEDDKASQKQ	1783.83766	F1RJW7	-	-	-	-	-	-	-	52.84
0.1333	NLHPELGTDADKEHW	1760.8118	P00339	97.93	96.58	98.34	98.3	98.2	98.27	99.92	106.49
0.1333	VEIPVTPPTLVSGLK	1548.9127	I3L8Q0	-	-	-	49.55	-	-	-	-
0.1333	VEWQPPKDDGNTEIT	1727.80025	F1RH19; F1RH20	-	-	55.1	42.16	55.22	55.4	62.5	53.79
0.1333	VPAPVEIPVTPPTLV	1527.89125	I3L8Q0	-	89.35	77.81	-	31.89	-	-	-
0.1333	YGATGHPGIIPPNAT	1464.73613	Q2VTP6	-	62.09	-	-	-	-	-	-
0.1429	AADEDEK	776.3188	F1SFP0; I3L7S1	-	-	-	-	-	63.79	64.03	57.78
0.1429	AADESER	776.33003	A1XQV4; F1RGK5; F1SG00; F2Z5B6; P42639; P67937; Q6QA25	-	-	-	-	-	47.87	61.54	53.28
0.1429	ADNVKDW	846.38718	D0G7F6; Q29371	-	53.67	-	51.62	-	-	-	-
0.1429	AEQAEADKKAAEDR	1530.72736	F2Z5B6; P42639	-	-	-	-	-	85.88	-	-
0.1429	AEVENMM	822.32515	I3L955	-	-	35.38	-	-	-	-	-
0.1429	AGDDAPR	700.31401	B6VNT8; C7AI81; I3LVD5; P68137; Q6QAQ1	-	-	-	-	-	64.06	60.94	68.81
0.1429	AGYPDKV	748.37555	F1RFY2; Q1KYT0	42.14	-	-	-	-	-	-	-
0.1429	AKLPADT	714.39119	D0G7F6; Q29371	46.23	-	-	-	-	-	-	-
0.1429	ALGGVEKVVELLLP	1435.86501	F1SK18	41.62	-	-	-	-	52.46	-	-
0.1429	APPLQPK	749.44356	F1SFH7	41.58	40.59	-	-	-	-	-	-
0.1429	ASLKPEF	790.42249	D0G7F6; Q29371	-	-	49.3	-	-	-	-	-
0.1429	DADKEHW	899.37734	P00339	43.89	45.79	-	-	-	49.78	-	-
0.1429	DLEEATLQHEATAA	1497.69469	F1S9D6; F1SS62; F1SS64; F1SS65; F1SS66; K7GMH0; P79293; Q9TV61; Q9TV62; Q9TV63	-	-	-	-	-	-	49.85	-
0.1429	DSVEHDDINNQEAN	1598.64446	F1SH16	-	-	35.07	-	-	-	-	-
0.1429	DTKGPEI	758.38103	F1SHL9	48.04	46.51	-	47.13	-	-	-	-
0.1429	EAQTRPF	847.41881	F1S9D6; P79293	-	-	-	-	42.08	-	-	46.7
0.1429	EKPQYPPSQAQAVL	1554.80418	F1S2X6	-	-	30.7	-	-	-	-	-
0.1429	ESPERPF	860.40282	F1RPH0; K7GKJ8; K7GNI9; K7GRJ0; Q7SIB7	-	-	44.9	49.14	-	-	-	-
0.1429	FFWDKVE	969.45963	I3LJ20	-	47.97	-	-	-	-	-	-
0.1429	FVEDKEV	864.4229	F1RUN2; P08835	-	-	-	54.01	-	-	-	-
0.1429	GATGHPGIIPPNAT	1301.67281	Q2VTP6	52.68	70.23	-	60.82	-	-	-	-
0.1429	HELYPIA	841.43338	Q5S1S4	44.9	49.46	50.46	-	44.43	45.29	-	-
0.1429	HFQPEVQ	883.41882	F1SM75; I3LCR9	-	-	-	-	-	-	43.14	-
0.1429	HLEALAA	723.39151	F1SG88; I3LEF1	-	-	-	-	41.01	-	-	-
0.1429	HVEEEGK	826.38208	F1RPH0; F1RPH1; K7GKJ8; K7GNI9; K7GRJ0; K7GSU7; Q6RI85; Q7SIB7	-	-	42.49	-	-	-	-	-
0.1429	HVIDPPR	832.45554	F1SRI8	-	49.56	56.7	59.3	44.97	54.07	54.03	-
0.1429	HVRPPVT	804.46063	I3LCA1; Q2HYU2	-	-	-	38.57	36.45	48.79	38.7	-
0.1429	IADLDQL	786.41232	F1RQQ8	-	-	-	-	-	-	48.63	-
0.1429	IAQAVEK	757.43338	F1RFY2; Q1KYT0	-	-	55.67	-	-	-	-	-
0.1429	IDVWEHA	868.40791	F1SB60; K7GPB0; K7GQ61	-	-	50.13	-	-	-	-	-
0.1429	IIKIPED	826.48	I3L6T1	-	-	-	-	-	-	46.6	54.86
0.1429	IMLSGETAKGDYPL	1493.74356	F1SHL9	-	-	54.71	-	-	-	-	-
0.1429	IPEGEKV	770.4174	I3LMY0; Q75NG9	-	48.46	-	-	51.76	50.04	48.76	-
0.1429	IPVGPET	711.38031	F1SLA0; K7GLT8	-	-	-	44.69	-	-	-	-
0.1429	ITLLRVP	810.53272	F1STB5	-	-	-	-	-	-	-	35.54
0.1429	IVILRSL	812.54836	I3LVH8	-	-	-	-	-	40.49	-	-
0.1429	KDLGADI	730.38611	A5GFT5	-	43.75	-	-	-	-	-	-
0.1429	KDPVQEA	785.39192	F1SHL9	-	47.84	-	-	-	-	-	-
0.1429	KELADEI	816.42287	P00339	-	-	-	-	49.92	46.18	-	49.8
0.1429	KGLRLLL	811.56433	P79263	-	-	45.55	-	-	-	-	-
0.1429	KGPELGI	712.41193	I3LIS4	-	-	-	40.25	-	-	-	-
0.1429	KGPELGL	712.41193	I3LIS4	-	-	-	40.25	-	-	-	-
0.1429	KIREAPV	811.49156	F1RYG6	-	-	-	-	-	-	-	42.92
0.1429	KLEATLQ	801.4596	F1S9F3; K7GSE0	-	-	-	-	55.49	-	-	-
0.1429	KLEEAEK	845.4494	A1XQV4; F1RGK5; F1RWD5; F1SB99; F1SG00; F2Z5B6; P42639; P67937; Q6QA25	-	-	-	-	-	60.18	64.45	65.25
0.1429	KLEEAEKAADESER	1603.76888	A1XQV4; F1RGK5; F1SG00; F2Z5B6; P42639; P67937; Q6QA25	-	-	-	-	-	-	61.56	79.65
0.1429	KLPPLPI	776.51599	I3LKS4	-	-	-	-	-	-	31.91	-
0.1429	KLPPLPL	776.51599	F1RM44	-	-	-	-	-	-	31.91	-
0.1429	KNLHPEL	849.47083	P00339	45.63	46.02	-	46.58	54.36	54.29	-	-
0.1429	KNLHPELGTDADKE	1565.76852	P00339	-	50.66	-	67.17	-	-	-	-
0.1429	KSRLPPL	809.5123	F1RKB1	-	-	36.08	36.08	-	-	-	-
0.1429	KVIADNV	757.4334	D0G7F6; Q29371	46.46	48.15	-	-	-	-	-	-
0.1429	KVLDPEG	756.40176	Q5XLD2	-	-	-	-	-	53.43	-	-
0.1429	KYPVSGL	762.42758	F1RVL5	-	-	-	-	-	-	58.52	67.12
0.1429	LAEALPK	740.44321	F2Z5H8	-	-	-	-	-	-	-	45.73
0.1429	LDGSRSL	746.39226	F1SCN4	-	-	50.97	46.93	-	-	-	-
0.1429	LFPPKKP	825.51125	F1RRB8	-	43.38	-	-	-	-	-	-
0.1429	LHPELGT	765.4021	P00339	-	-	-	40.32	-	-	-	-
0.1429	LHPELGTDADKEHW	1646.76888	P00339	-	-	69.39	90.58	60.32	75.38	34.48	60.77
0.1429	LIAEARS	758.42862	F1SIW8	-	-	-	-	-	42.54	-	-
0.1429	LIAEPPR	794.46501	I3LA58	-	-	-	-	-	-	-	41.65
0.1429	LIDGYPR	832.44429	F1S9R3; P00571	42.99	45.43	59.25	-	-	-	-	-
0.1429	LKFGVEQ	819.44905	F1SHL9	43	54.75	-	-	-	-	-	-
0.1429	LLAEARS	758.42862	F1RSE6	-	-	-	-	-	42.54	-	-
0.1429	LLGLRLP	780.52214	F1SMT7; I3LHU5	-	-	-	-	40.32	43.81	43.88	-
0.1429	LLGSPEL	727.41159	A5GFU1	-	-	-	-	41.12	41.08	41.41	42.53
0.1429	LLIEGLR	812.51196	F1RK70	-	-	-	-	41.48	42.24	-	-
0.1429	LLIELRG	812.51196	A0FKG7; I3LBF0	-	-	-	-	41.48	42.24	-	-
0.1429	LLITADR	800.47559	F1RNX1	-	-	-	-	-	-	-	42.07
0.1429	LLKLPED	826.48	F1S5G6	-	-	-	-	-	-	46.6	54.86
0.1429	LLLEAVR	812.51196	I3L829	-	-	-	-	41.48	42.24	-	-
0.1429	LLLEGLR	812.51196	F1RG46	-	-	-	-	41.48	42.24	-	-
0.1429	LLLLADK	784.50581	I3L9G3	-	-	-	-	-	-	-	42.57
0.1429	LLLPGEL	753.46362	F1RFJ3; F1RTQ5; F1RTQ6; F1RYB2; F1RYB3; F1SSL5; F2Z578; F2Z579; F2Z580; F2Z581; F2Z584; F2Z5L0; I3LAQ1; I3LE39; I3LEB6; I3LL41; I3LV95	43.56	-	-	-	-	-	-	-
0.1429	LMVEMEK	878.42413	I3LBJ8; Q5XLD3	-	-	-	-	-	-	58.02	57.46
0.1429	LPGKPEI	752.44322	F1RH19; F1RH20	-	-	-	53.41	-	-	-	-
0.1429	LQNEVEDLMIDVER	1701.82433	F1SS62; Q9TV61	-	-	99.54	-	56.3	-	-	68.3
0.1429	LQNEVEDLMLDVER	1701.82433	F1SS64; F1SS65; Q9TV62; Q9TV63	-	-	99.54	-	56.3	-	-	68.3
0.1429	LQVNVEH	837.43446	Q2HYU2	-	-	-	-	-	-	56.41	-
0.1429	LRLEIPI	852.54326	F1SRI8	42.98	55.89	52.04	-	43.12	39.15	37.25	44.19
0.1429	LRLELPL	852.54326	F1S7B4; I3LHX8; I3LMU7	42.98	55.89	52.04	-	43.12	39.15	37.25	44.19
0.1429	LRMDLER	931.49091	F1SS62; F1SS64; F1SS65; Q9TV61; Q9TV62; Q9TV63	-	-	-	-	-	-	-	47.9
0.1429	LSSLEEA	747.36502	F1RJS2; F1SF94; K7GNZ2; K7GSW5; Q29549	49.89	-	-	-	-	-	-	-
0.1429	LTGLPPK	724.44832	I3LUK4	-	-	-	37.26	-	-	-	-
0.1429	LTLLRPV	810.53272	F1S2M2; I3L8D3	-	-	-	-	49.19	-	-	49.04
0.1429	LTLLRVP	810.53272	F1RUH0; I3L770; K7GNJ7	-	-	-	-	-	-	-	35.54
0.1429	LVEKPGA	712.41193	F1SHY6	-	-	-	-	-	-	41.89	-
0.1429	LVWEPPKYDGGQPV	1583.7984	F1RH19; F1RH20	-	-	-	-	-	-	-	45.16
0.1429	LYHEPPEDDKASQK	1655.77908	F1RJW7	-	-	-	-	-	55.4	50.58	109.36
0.1429	MIIGPPR	782.44727	I3L6T2; I3LFW6	-	59.34	-	-	-	-	-	-
0.1429	NLHPELGTDADKEH	1574.73248	P00339	104.35	103.44	101.79	101.63	98.38	100.3	104.65	94.39
0.1429	NQTEVEL	831.3974	I3LQT4	-	-	-	-	-	-	-	50.09
0.1429	PGKPEIK	767.45412	F1RH19; F1RH20	-	-	50.2	65.76	-	-	44.33	53.07
0.1429	PILRPSA	752.45445	A8DNU5; Q30KI8	-	-	-	-	36.41	-	-	-
0.1429	PKIPEGE	768.40175	Q75NG9; Q75ZZ6	-	46.55	-	-	56.03	55.95	-	-
0.1429	PLLRPSA	752.45445	F1SDW4	-	-	-	-	36.41	-	-	-
0.1429	QDADREL	845.38789	K7GR36; K7GSY1; Q95333	-	-	-	-	-	-	-	52.72
0.1429	QLEATLK	801.4596	F1SN25	-	-	-	-	55.49	-	-	-
0.1429	RDPTPPAVAPPSPK	1428.77251	I3LAR5	-	42.57	-	-	-	-	-	-
0.1429	RDPTPPAVVPPSPK	1456.80382	I3LAR5	-	58.97	-	-	-	-	-	-
0.1429	RVPAPVEIPVTPPT	1471.83987	I3L8Q0	-	61.15	46.62	35.42	-	-	-	-
0.1429	SKRLPPI	809.5123	F1RXT5	-	-	36.19	-	34.23	44.1	-	-
0.1429	SLPPVIK	752.47961	F1SRJ4; I3LUZ2	37.44	-	-	-	-	-	-	-
0.1429	SLPPVLK	752.47961	F1RFL7	37.44	-	-	-	-	-	-	-
0.1429	SLSIEEA	747.36502	F1SMW1	49.89	-	-	-	-	-	-	-
0.1429	SLSLEEA	747.36502	F1SP05	49.89	-	-	-	-	-	-	-
0.1429	SMIADYL	811.37857	F1S574; I3L5F2; I3LAV8; I3LHC3; I3LLP2; P00690	-	-	46.09	-	-	-	-	-
0.1429	SPSIPEL	741.39085	F1RS03; K7GQF2; P37176	-	-	-	-	-	-	42.91	-
0.1429	TEALKPY	820.43304	F1RNU9; P08059	-	-	43.68	-	-	-	43.22	46.68
0.1429	TRLAEAEEAARTAE	1516.74809	F1RMA3	-	-	43.45	43.19	44.01	43.77	44.01	43.87
0.1429	TVAVPEL	727.41161	F1RK69	-	-	-	-	-	-	42.54	42.59
0.1429	TVLRLPV	796.51708	F1SCJ2	-	-	-	-	-	39.81	-	-
0.1429	TVVSQEA	732.36539	I3LEP9; I3LNE1	-	-	-	-	-	-	-	45.6
0.1429	TWKPPNT	842.42865	F1RVL5	-	45.4	45.43	-	-	-	43.45	-
0.1429	VADFVKP	774.4276	F1RKA0	-	48.68	-	-	48.11	-	-	-
0.1429	VADKIQL	785.46469	F1RPH0; K7GKJ8; K7GNI9; K7GRJ0; Q6RI85; Q7SIB7	-	-	50.88	-	-	-	-	-
0.1429	VDEWLEA	860.39159	F1STZ2	-	-	-	-	-	-	46.53	-
0.1429	VDLPPKE	796.43306	K7GLP5; Q66T47	-	-	-	45.1	-	-	-	-
0.1429	VEEELDR	888.41885	A1XQV4; F1RGK5; F1SG00; F2Z5B6; P42639; P67937; Q6QA25	-	-	-	-	52.55	59.01	68.31	68.11
0.1429	VEEPKPL	810.4487	F1SUB0	-	-	-	-	47.17	-	40.75	42.69
0.1429	VEFLLDVLEDPVEL	1628.8549	F1RJW7	-	-	-	-	-	-	-	53.42
0.1429	VEILKIP	810.52147	F1RSX8	-	-	34.08	-	-	-	-	-
0.1429	VELLKPL	810.52147	I3L5F1; Q6PQD5	-	-	34.08	-	-	-	-	-
0.1429	VEPEILPDGDHDLK	1575.77805	F1RJ25	-	-	-	56.89	56.97	59.02	90.02	63.78
0.1429	VEVTAQEAFGANQT	1463.68924	F1SPG4	-	-	-	-	37.77	-	-	-
0.1429	VEWQPPKDDGNTEI	1626.75256	F1RH19; F1RH20	-	-	-	-	-	-	51.9	-
0.1429	VFDPEGK	790.38612	F6PSL2	-	-	-	-	-	-	-	45.33
0.1429	VGDRVEM	804.37999	F1RH19; F1RH20	-	-	-	-	-	43.41	-	-
0.1429	VLDPEGK	756.40176	Q5XLD2	45.42	45.75	-	-	62.67	65.36	-	-
0.1429	VPVAPPK	706.43776	Q29243	-	68.36	-	73.61	-	-	-	-
0.1429	VPVPPKI	748.48471	I3LQC3	-	-	-	-	45.83	-	-	49.48
0.1429	VPVVPPK	734.46907	F1S177	58.03	-	-	44.42	-	-	-	-
0.1429	VQLRRPL	880.56065	F1SRW1	-	-	-	-	-	-	40.34	-
0.1429	VRPLPPPAIEGPAA	1383.78742	Q5S1U1	-	-	-	-	-	74.77	58.99	52.29
0.1429	VSLRAPL	754.47011	F1SI90	37.96	-	-	-	39.8	41.96	44.08	44.47
0.1429	VTEALKP	756.43814	F1RNU9; P08059	-	-	49.38	-	-	-	-	44.01
0.1429	VVKVTLTPEEEAHLKKSADTL	2307.26856	P00339	-	-	-	-	-	91.31	-	-
0.1429	WDFLPPK	901.46979	P28491	-	-	-	-	37.25	-	-	-
0.1429	WKPPNTT	842.42865	F1RVL5	-	-	30.65	-	-	30.36	30.48	30.44
0.1429	WLRASAV	801.44971	F1RFJ5	51.31	51.17	51.62	-	-	-	-	-
0.1429	WRPPQPI	892.49191	Q5S1S4	49	49.11	49.12	-	44.1	46.6	40.9	42.26
0.1429	WSVGEPPAGEEQDK	1527.68414	F1SRI8	96.05	102.69	112.32	114.95	61.36	-	-	-
0.1429	YDRIPEL	904.46541	F1RQQ8	-	-	-	-	-	48.74	53.85	53.82
0.1538	AALPEKPPAIDWA	1377.72922	I3L7T8	-	-	-	-	47.75	40.9	48.74	46.3
0.1538	AVEAPRGEGAGAA	1154.56798	I3LF32	-	-	-	-	-	-	44.94	-
0.1538	DGEFSADTLVEFL	1441.6613	F1RJW7	-	-	-	-	-	-	-	53.47
0.1538	DPELPEVIHMLQH	1556.7657	F1RPT5	-	-	-	30.86	-	-	-	-
0.1538	FKLEAPDADELPR	1499.76198	F1SRC5; P16276	-	-	64.14	70.13	-	-	-	-
0.1538	GATGHPGIIPPNA	1200.62512	Q2VTP6	-	-	-	51.52	-	-	-	-
0.1538	HPELGTDADKEHW	1533.68481	P00339	-	-	-	95.38	-	-	34.94	-
0.1538	HPHGPPPHGHHPH	1439.67081	F1SFI5	-	-	-	-	-	-	-	62.83
0.1538	IAPPLTPPSPAGP	1213.67067	F1S861	-	35.66	32.13	40.41	-	-	-	-
0.1538	IIEAPQVPPYSPF	1456.76021	F1RKH4	-	-	45.71	-	-	-	-	-
0.1538	KEADPVMAGIGEE	1344.62311	F1S0W9	-	-	-	-	33.98	-	-	-
0.1538	KNLHPELGTDADK	1436.72594	P00339	-	38.52	78.03	-	-	-	81.75	-
0.1538	KPPSHPPHHRPGG	1399.72215	F1SLE7	-	-	-	36.86	-	-	-	-
0.1538	LAPPLTPPSPAGP	1213.67067	F1S861	-	35.66	32.13	40.41	-	-	-	-
0.1538	LDKLADLVERDRA	1512.82597	I3LSK6	-	57.94	52.5	55.84	56.43	66.53	52.61	54.44
0.1538	LEEAEKAADESER	1475.67392	A1XQV4; F1RGK5; F1SG00; F2Z5B6; P42639; P67937; Q6QA25	-	-	-	-	-	-	-	86.17
0.1538	LHPELGTDADKEH	1460.68956	P00339	67.32	63.01	83.03	94.91	-	-	72.56	-
0.1538	LKGADPEDVITGA	1284.65614	Q5XLD2	55.1	-	-	45.44	55.39	-	68.46	71.5
0.1538	LKNLHPELGTDAD	1421.71504	P00339	-	-	-	-	-	-	45.68	-
0.1538	LRIPVVLPEDEGI	1448.82387	I3L8Q0	-	48.59	49.9	-	-	68.1	-	-
0.1538	LSDYFPKPYPNPE	1565.74019	I3LBE4; I3LCI0	-	-	-	-	72.15	-	-	-
0.1538	LSGETAKGDYPLE	1378.66161	F1SHL9	94.19	-	101.52	91.11	-	78.14	-	41.92
0.1538	LSIDSVEDHLAWS	1470.69907	Q9TSX9	-	-	55.25	-	-	-	-	-
0.1538	LYHEPPEDDKASQ	1527.68413	F1RJW7	-	-	-	-	-	-	44.44	90.41
0.1538	NLHPELGTDADKE	1437.67357	P00339	78.42	73.36	86.15	86.74	-	-	63.4	-
0.1538	QLLEDALQVESPE	1469.72493	F1RKU3	-	-	-	-	-	-	-	33.87
0.1538	VEPEILPDGDHDL	1447.68309	F1RJ25	-	-	-	-	55.64	45.46	84.02	79.61
0.1538	VMSGGTTMYPGIA	1283.58901	P68137	-	-	-	-	-	41.93	-	44.82
0.1538	VPAPVEIPVTPPT	1315.73877	I3L8Q0	-	-	37.1	53.54	-	-	-	-
0.1538	VWEPPKYDGGQPV	1470.71434	F1RH19; F1RH20	45.58	56.63	51.28	-	54.72	54.27	53.63	54.94
0.1538	WGYDGEYGPEHWS	1581.61607	F1RXC1	-	58.94	-	-	-	-	-	-
0.1538	YHEPPEDDKASQK	1542.69502	F1RJW7	-	-	-	51.4	-	57.18	-	-
0.1579	EEERPKPSRPVVPPLIPPK	2164.23679	Q75ZZ6	-	-	39.26	33.66	37.56	-	-	-
0.1667	ADHNGPDHWHEL	1426.60143	Q5S1S4	-	-	59.52	-	-	-	-	-
0.1667	DLHPEL	722.35989	K7GK86	-	-	43.32	51.19	-	-	47.18	51.05
0.1667	DLLRNP	726.40242	F1RZD6; F1S1X5; F1SBM5; F1SDH9; I3L6D9; I3LTL1	-	-	42.11	-	-	-	-	-
0.1667	DRIPEI	741.40208	F1SM66	-	-	-	-	-	-	44.64	44.51
0.1667	DRIPEL	741.40208	F1RQQ8; I3LUI4	-	-	-	-	-	-	44.64	44.51
0.1667	DRLPEL	741.40208	F1RJ62; F1S002	-	-	-	-	-	-	44.64	44.51
0.1667	DWKIVSESPPEQ	1413.6776	F1RS18	-	36.07	-	-	-	-	-	-
0.1667	EERPKPSRPVVPPLIPPK	2035.1942	Q75ZZ6	-	-	-	41.32	70.37	31.28	45.93	-
0.1667	ESVPEFPLSPPK	1325.68671	Q6DUB7	-	39.17	-	-	-	-	-	-
0.1667	EVLPEK	713.39594	F1RIM3; F1SSZ2	53.07	53.02	-	-	-	-	-	-
0.1667	FKDDVE	751.33884	F1RIM3; F1SSZ2	-	-	-	-	-	43.03	-	-
0.1667	FKRPPI	756.46463	F1SCX5	-	-	-	-	-	42.56	-	-
0.1667	FKRPPL	756.46463	I3LB76	-	-	-	-	-	42.56	-	-
0.1667	FPKPPK	712.42719	I3L549	-	40.88	-	-	-	-	-	-
0.1667	FVEKPQ	746.39629	F1SPR4; F1SRI8; P0C5I2	43.72	53.68	-	-	-	-	-	-
0.1667	FYAPEL	738.35883	F1RUN2; P08835	-	-	50.1	-	-	-	-	-
0.1667	GLFPPVEFPAPR	1325.71321	I3LC73	-	-	-	-	43.13	-	-	-
0.1667	GYADHNGPDHWH	1404.55957	Q5S1S4	-	-	42.69	-	-	-	-	-
0.1667	HELYPI	770.39627	Q5S1S4	-	-	41.64	43.69	-	-	-	-
0.1667	HPELGTDADKEH	1347.6055	P00339	-	49.34	76.05	-	-	-	-	-
0.1667	IDGYPR	719.36023	F1S9R3; P00571	-	50.14	44.65	49.91	-	-	-	-
0.1667	IEEAEK	717.35445	F1S6F8	-	-	-	-	-	46.81	46.94	46.91
0.1667	IELKVE	729.42723	F1SB10; F1SMB1; I3LKY1; I3LUI8	-	-	-	47.04	-	-	-	-
0.1667	IKRPPL	722.48027	F1SIU1; I3LHU2	-	-	33.39	-	-	-	-	-
0.1667	ILKPEL	711.45305	F1RT60; F1S7L6	-	-	-	-	-	-	40	-
0.1667	ILRTPL	711.46429	F1SLI4; I3LCY3	-	-	-	-	37.84	-	-	-
0.1667	IQRPPEDSIQPY	1441.72012	P79303	-	-	57.42	-	-	-	-	-
0.1667	IVEQPK	712.41193	F1RH19; F1RH20; F1S861; K7GMC4	-	-	-	-	-	-	41.89	-
0.1667	KEAGITAIAGVE	1157.62918	I3LL40	-	-	-	-	-	-	-	48.02
0.1667	KEAGITALAGVE	1157.62918	I3LL40	-	-	-	-	-	-	-	48.02
0.1667	KFIPEF	779.42177	A5GFZ4; A5GFZ5	-	-	-	-	-	-	41.84	41.95
0.1667	KFLPEF	779.42177	I3L7H1	-	-	-	-	-	-	41.84	41.95
0.1667	KGADPEDVITGA	1171.57208	Q5XLD2	-	-	-	-	-	-	-	70.12
0.1667	KIEPEL	727.41158	F1RNU9; P08059	-	-	-	-	-	-	-	41.04
0.1667	KIVILR	740.52722	I3L795	-	-	-	-	-	36.11	-	-
0.1667	KLEAPDADELPR	1352.69356	F1SRC5; P16276	-	-	-	45.6	-	-	45.6	-
0.1667	KLEPEL	727.41158	A0ENH4; B6EUU6; F1RZN4	-	-	-	-	-	-	-	41.04
0.1667	KLLPPW	752.45848	F1RVP8	39.37	39.78	39.34	-	39.34	39.34	41.67	39.73
0.1667	KLVLLR	740.52722	F1S5T2; I3LF51	-	-	-	-	-	36.11	-	-
0.1667	KNLHPELGTDAD	1308.63098	P00339	-	82.02	-	-	-	-	-	-
0.1667	KPEIQP	710.39627	F1RNT9	-	-	-	42.55	-	-	-	-
0.1667	KPELIL	711.45305	F1S9Z9; I3LIR7	-	-	-	-	-	-	43.22	-
0.1667	KPELLL	711.45305	F1RQ60; F1RR94; I3LUY4	-	-	-	-	-	-	43.22	-
0.1667	KPELQP	710.39627	F1SCB0; I3L8I3; I3LR48	-	-	-	42.55	-	-	-	-
0.1667	LEIKVE	729.42723	F1RH19; F1RH20	-	-	-	47.04	-	-	-	-
0.1667	LEKPEL	727.41158	F1SE18	-	-	-	-	-	-	-	42.53
0.1667	LELKVE	729.42723	F1RR22; F1ST91; I3LH80	-	-	-	47.04	-	-	-	-
0.1667	LHPELGTDADKE	1323.63065	P00339	-	-	-	73.48	-	-	-	-
0.1667	LIKPEI	711.45305	F1RKW0	-	-	-	-	-	-	40	-
0.1667	LKGADPEDVITG	1213.61903	Q5XLD2	-	-	-	-	43.9	-	48.52	54.19
0.1667	LKRPPL	722.48027	F1SDH8	-	-	33.39	-	-	-	-	-
0.1667	LKYPIE	761.43231	B6VNT8; C7AI81; I3LVD5; P68137; Q6QAQ1	-	-	-	-	42.48	42.29	45.77	46.21
0.1667	LLKPEL	711.45305	F1RN46; F1RX77; F1S4P8; F1SCH3; I3LRN2; K7GT57; Q29024	-	-	-	-	-	-	40	-
0.1667	LLLRPL	723.50067	F1RJ41; F1S4F7; F1S4F8; F1S8H9; I3L9R4; I3LF25	-	-	-	-	-	42.4	36.31	-
0.1667	LLRTPL	711.46429	F1SC47; I3LEJ6	-	-	-	-	37.84	-	-	-
0.1667	LNLRPT	712.42316	A5GFZ7	-	-	-	-	-	-	39.2	-
0.1667	LRIEIV	741.47485	F1RFH8	-	-	-	-	-	-	40	-
0.1667	LRLELV	741.47485	F1RK90; F1SK19; F1SK22; I3LM21	-	-	-	-	-	-	40	-
0.1667	LSGETAKGDYPL	1249.61902	F1SHL9	83.62	54.12	86.29	66.94	-	-	40.41	-
0.1667	LVEQPK	712.41193	F1STU0	-	-	-	-	-	-	41.89	-
0.1667	LYHEPPEDDKAS	1399.62555	F1RJW7	-	-	-	-	-	-	-	46.47
0.1667	MIDPPR	727.36868	D2WKD8; F1RGF9; F1RM59; F1RN21; F1SAX3; I3L580; I3L8L8; I3LN55; I3LT88; P05024; P19156	-	-	-	-	-	-	47.09	-
0.1667	MIDVER	761.37416	F1SS62; Q9TV61	-	-	-	-	-	46.88	50.11	50.15
0.1667	MLDPPR	727.36868	F1RFH9; P11607	-	-	-	-	-	-	47.09	-
0.1667	NLHPELGTDADK	1308.63098	P00339	85.47	82.65	91.62	96.61	59.8	-	91.77	73.24
0.1667	NLLLRP	724.45953	F1S7M0	-	-	37.52	-	-	-	-	-
0.1667	PEEHPT	708.30786	B6VNT8; C7AI81; F1SLG5; P68137	-	-	-	-	-	-	-	45.08
0.1667	PILRPL	707.46938	F1RHK9	-	-	-	-	30.65	32.27	-	32.06
0.1667	PLLRPL	707.46938	F1RKT2; F1RS19; F1RVZ5; I3LG86	-	-	-	-	30.65	32.27	-	32.06
0.1667	PLRIPL	707.46938	F1SH50	-	-	32.09	-	32.27	38.64	35.8	35.64
0.1667	PLRLPL	707.46938	F1STM4; F1STN7; Q0PY11	-	-	32.09	-	32.27	38.64	35.8	35.64
0.1667	QPEIPK	710.39627	F1S1U9	46.4	46.11	46.39	41.56	-	-	-	-
0.1667	QPELPK	710.39627	F1RG02; K7GNQ7; K7GSS3	46.4	46.11	46.39	41.56	-	-	-	-
0.1667	RVEIQVPKPAEA	1335.75102	F1RZ71	-	-	-	-	-	40.66	-	-
0.1667	SGETAKGDYPLE	1265.57755	F1SHL9	-	-	46.91	59.09	-	-	-	-
0.1667	SLKPEF	719.38538	D0G7F6; F1SFM8; I3LB26; Q29371	42.98	42.75	50.34	-	-	-	42.84	-
0.1667	TLTDLR	717.4021	F1S0U7	-	-	-	-	-	-	43.12	43.55
0.1667	VALNPDFKPPAD	1282.65575	F1RQR0	-	31.64	-	-	-	-	-	-
0.1667	VEVFKP	717.40613	F1RT08	-	47.85	47.76	43.19	-	-	52.58	-
0.1667	VEWQPPKDDGNT	1384.62592	F1RH19; F1RH20	-	-	-	33.04	-	-	-	42.4
0.1667	VEYVPK	733.40103	F1RH19; F1RH20	-	-	-	46.04	56.4	56.38	42.85	57.9
0.1667	VKVTLTPEEEAH	1351.69833	P00339	-	-	41.45	-	-	-	-	-
0.1667	VMSDAEAVERAE	1321.58197	F1S0R7	-	-	-	-	-	-	-	35.64
0.1667	WAHVEMGPPDPI	1347.62816	P00506	-	-	-	-	81.1	-	48.5	-
0.1667	YADHNGPDHWHE	1476.58069	Q5S1S4	-	-	38.81	-	-	-	-	-
0.1667	YHEPPEDDKASQ	1414.60007	F1RJW7	-	-	-	-	-	58.47	41.71	86.58
0.1667	YLAEARNLPPLTEAQKNK	2055.11122	F2Z5Q3; I3LPD5	-	-	-	-	-	-	-	35.42
0.1667	YSIYPH	778.36498	A1XQU1; F1RPW2; Q9GLP1	-	-	43.6	-	-	-	-	-
0.1667	YTLPPH	726.37007	I3LBJ8; Q5XLD3	-	47.75	47.88	-	-	51.3	43.68	-
0.1765	ERPKPSRPVVPPLIPPK	1906.15161	Q75ZZ6	-	-	-	38.02	-	-	-	-
0.1818	ADHNGPDHWHE	1313.51737	Q5S1S4	64.27	45.61	72.79	72.95	-	-	-	-
0.1818	AEGEAEAARML	1146.53388	I3LQN4	-	-	-	-	-	-	-	44.78
0.1818	DDSGGQPPAPE	1068.43599	F1S920	-	-	33	-	-	-	-	-
0.1818	EDLRLPEGDLG	1212.59862	F2Z5M3	-	-	-	-	-	-	61.46	48.87
0.1818	EVEVTGFPEPT	1203.56595	F1RZC6	-	-	-	-	-	-	-	44.05
0.1818	FAEEADPDGYE	1241.47241	F1RJW7	-	-	-	-	45.31	-	-	-
0.1818	FKAEEEYPDLS	1326.59793	I3LBJ8; Q5XLD3	56.12	-	41.7	59.44	69.4	-	59.58	73.61
0.1818	FKLEAPDADEL	1246.60811	F1SRC5; P16276	-	-	-	49.71	-	-	-	-
0.1818	FNIDVEAPRQD	1302.62042	F1RH20	-	-	63.24	-	-	-	-	-
0.1818	GADPEDVITGA	1043.47713	Q5XLD2	-	-	-	-	-	-	-	64.37
0.1818	GETAKGDYPLE	1178.54552	F1SHL9	-	-	-	65.12	-	-	-	-
0.1818	HLDVTEPEPEL	1277.61394	I3L953	-	-	-	-	-	-	-	37.65
0.1818	IKVEPGSRPHA	1189.65674	F1S116	-	-	-	-	-	-	54.08	-
0.1818	IVWGDPTPEVS	1198.58702	F1SM75; I3LCR9	-	-	-	64.34	-	-	-	-
0.1818	KRQEAPPHIFS	1308.69385	F1SS61; F1SS64; F1SS66; Q9TV61; Q9TV62; Q9TV63	-	-	-	-	-	37.8	30.18	-
0.1818	LDVELRASSSS	1162.58296	K7GRZ5	-	-	-	-	-	43.64	41.26	-
0.1818	LEAPDADELPR	1224.5986	F1SRC5; P16276	-	-	74.16	74.07	-	-	-	-
0.1818	LHPELGTDADK	1194.58806	P00339	-	-	-	59.55	-	-	-	-
0.1818	LKGADPEDVIT	1156.59757	Q5XLD2	-	-	-	-	-	-	44.52	44.7
0.1818	LLKPEAELSPT	1196.66522	F1SLX2; K7GQ48	-	-	43.52	-	-	-	-	-
0.1818	LREQYEEEQEA	1422.62625	F1SS61; F1SS62; F1SS66; I3L675; Q9TV61; Q9TV62	-	-	-	-	-	56.3	-	64.2
0.1818	LRLPEGDLGKE	1225.66663	F2Z5M3	-	-	-	-	44.98	49.41	-	-
0.1818	NLHPELGTDAD	1180.53603	P00339	51.47	56.08	42.72	57	-	42.45	38.25	-
0.1818	PELGTDADKEH	1210.54659	P00339	-	55.44	-	75.8	-	-	-	-
0.1818	PEQDSPAPPGD	1108.46729	F1S9X3	-	-	-	-	-	-	33.13	-
0.1818	PVPPLPEHGGK	1126.6135	F1SBN7	-	-	-	-	-	-	50.37	-
0.1818	REQYEEEQEAK	1437.63715	F1SS61; F1SS62; F1SS66; I3L675; Q9TV61; Q9TV62	-	-	-	-	-	69.4	50.24	31
0.1818	REQYEEETEAK	1410.62625	F1S9D6; K7GMH0; P79293	-	-	-	-	-	37.88	42.79	56.01
0.1818	RFPEVPELEPL	1324.70268	F1SQ10; Q9XSD9	-	-	-	-	58.53	-	-	-
0.1818	SGETAKGDYPL	1136.53496	F1SHL9	59.88	-	86.08	91.09	-	-	-	-
0.1818	VEELVELLMEL	1315.69447	F1RLJ1	-	-	-	-	-	66.16	52.05	49.62
0.1818	VKVTLTPEEEA	1214.63942	P00339	-	-	55.79	-	-	-	-	-
0.1818	VRVPADLGAEA	1096.58766	F1SLF0	50.55	-	-	-	-	-	-	-
0.1818	VTEDYPLHPSS	1243.57208	F1RIG4; I3L5X9; I3LIF2	-	-	38.41	-	-	-	-	-
0.1818	VTLTPEEEAHL	1237.61902	P00339	-	-	-	-	-	-	-	71.4
0.1818	YADHNGPDHWH	1347.5381	Q5S1S4	-	-	76.36	-	-	-	-	-
0.1818	YHEPPEDDKAS	1286.54149	F1RJW7	-	-	-	-	-	33.82	-	-
0.1875	ADHNGPDHWHELYPIA	1870.83868	Q5S1S4	-	-	31.3	-	-	-	-	-
0.1875	EAADTAGVGHLRWEPR	1763.87032	F1RJR7	-	-	-	-	-	39.04	-	-
0.1875	IMLSGETAKGDYPLEA	1693.82326	F1SHL9	-	-	-	-	-	63.39	-	-
0.1875	KKKDDDDLGIPPEIWE	1896.94688	F1RH19; F1RH20	-	49.88	-	65.78	63.5	64.41	45.97	57.18
0.2	ADHNGPDHWH	1184.47478	Q5S1S4	62.01	64.45	66.02	62.61	-	-	-	-
0.2	ADHNGPDHWHELYPI	1799.80158	Q5S1S4	-	-	50.65	-	-	-	-	-
0.2	AFNIDVEAPR	1130.57201	F1RH20	-	-	-	-	-	58.2	73.35	67.31
0.2	DADSIADARA	1003.45703	B2X0A4	-	-	-	34.4	-	-	-	-
0.2	DRAEQAEADK	1131.51559	F1SG00; F2Z5B6; P42639	-	-	-	-	60.88	-	-	-
0.2	EAWIYRLLRS	1305.71932	F1SID8	-	-	-	39.26	-	-	-	-
0.2	EERPDLEEAK	1214.57785	I3LNF2	-	-	-	-	-	-	-	59.17
0.2	EQYEEEQEAK	1281.53604	F1SS61; F1SS62; F1SS66; I3L675; Q9TV61; Q9TV62	-	-	-	-	-	63.55	68.03	-
0.2	FKAEEEYPDL	1239.5659	I3LBJ8; Q5XLD3	59.08	-	45.49	-	-	43.14	44.73	50.93
0.2	GETAKGDYPL	1049.50293	F1SHL9	-	-	45.56	61.38	-	-	-	-
0.2	GFDGLDFDWEYPGSR	1759.74783	I3LL32	-	-	-	-	-	89.12	-	71.99
0.2	GLPPPGLTIS	950.54369	F1SFN5	41	42.72	40.91	41.18	39.61	-	-	-
0.2	HPELGTDADK	1081.504	P00339	-	-	-	84.91	-	-	-	-
0.2	IVEKPEGGGG	941.48181	F1RHL1	-	-	-	-	-	-	51.9	50.8
0.2	KAADAEAEVA	973.4716	A1XQV4	-	-	-	-	-	53.86	73.9	-
0.2	KAEEEYPDLS	1179.52951	I3LBJ8; Q5XLD3	67.55	57.16	78.25	87.46	75.55	67.8	-	64.23
0.2	KATDAEADVA	989.46654	F1SG00; F2Z5B6; P42639	62.44	70.23	55.62	-	86.51	92.53	86.35	86.24
0.2	KKDDDDLGIPPEIWE	1768.85193	F1RH19; F1RH20	66.85	112.8	117.97	108.48	104.16	119.99	117.7	117.74
0.2	LENPDIKYPL	1200.63901	F1SJQ5; P83686	56.44	-	71.13	-	-	-	-	-
0.2	LGLAPPPGSK	935.54401	I3LEV7	-	41.29	-	-	-	-	-	-
0.2	LHPELGTDAD	1066.4931	P00339	-	-	-	69.75	-	-	-	-
0.2	LRVAPEEHPT	1147.59856	B6VNT8; C7AI81; F1SLG5; P68137	-	36.11	37.13	-	46.79	57.52	57.59	50.91
0.2	NIDVEAPRQD	1155.552	F1RH20	-	-	-	50.79	-	-	-	-
0.2	PAEYPFKPPK	1172.62297	B8Y648	50.6	66.87	-	-	-	-	-	-
0.2	PAPEPTPRPE	1089.54546	F1SUH9	-	-	-	36.25	-	-	-	-
0.2	PDQGESIPPL	1051.51859	F1SH98; I3LJL0	-	-	-	-	-	-	39.09	-
0.2	PETEPIVPEL	1122.58084	F1SU85	-	-	-	-	-	-	41.33	-
0.2	PGFVAVELRL	1099.63898	Q00655	-	-	-	-	-	44.26	43.46	40.05
0.2	PSEAIHPPTP	1044.524	I3LI99	43.92	-	-	-	-	-	-	-
0.2	SPPGPPSQPV	961.48691	F1S796	-	-	-	-	-	-	-	52.56
0.2	SVEAPLPKPA	1007.56513	Q5S1U1	-	-	38.1	47.04	-	37.28	53.31	48.85
0.2	VAPGAVVEWH	1063.54509	I3L7B3	-	-	-	-	-	-	-	36.41
0.2	VMSGGTTMYPGIADR	1554.71706	P68137	-	-	-	-	-	-	78.7	107.48
0.2	VQYPVEHPDK	1210.59824	F1SIH8; P03974	-	-	-	-	-	-	52.73	50.47
0.2	VSWEPPEWLG	1198.56587	I3LIE7	-	44.13	55.46	41.62	43.64	55.33	58.48	48.43
0.2	VTLTPEEEAH	1124.53496	P00339	87.31	87.36	89.59	92.51	84.96	87.05	87.09	92.42
0.2	YAGADTPVEK	1049.50293	F1S9D6; P79293	-	-	-	-	-	-	-	52.69
0.2	YSLPPEVDDV	1132.52882	F1S4H9	-	38.6	-	-	-	-	-	-
0.2143	KDDDDLGIPPEIWE	1640.75697	F1RH19; F1RH20	-	121.37	109.33	121.37	118.69	113.48	113.63	104.25
0.2143	KKKDDDDLGIPPEI	1581.82498	F1RH19; F1RH20	-	-	46.41	-	-	-	-	-
0.2143	LSGETAKGDYPLEA	1449.69872	F1SHL9	83.85	-	80.21	49.67	30.71	-	52.94	57.13
0.2143	SLLIAEAYPEDSGT	1464.69838	I3L8Q0	-	46.53	41.41	-	-	-	-	-
0.2143	VMSGGTTMYPGIAD	1398.61595	P68137	-	-	-	-	-	-	56.23	59.85
0.2143	VWFRNVVDGQPF	1462.73576	F1S574; I3L5F2; I3LAV8; I3LE88; P00690	-	67.96	-	-	-	-	-	-
0.2222	ADRAAVEDI	958.47195	F1SH32	-	-	-	-	-	-	-	53.69
0.2222	AEQAEADKK	988.4825	F1SG00; F2Z5B6; P42639	-	-	-	-	-	59.86	49.66	68.24
0.2222	AVPGIPPVT	849.49602	I3LKD0; I3LP81	-	-	-	42.28	-	-	-	-
0.2222	EARSAEAPA	900.43007	F1RRI6; I3L6N8	-	-	-	-	48.85	53.52	43.25	-
0.2222	FNIDVEAPR	1059.5349	F1RH20	74.82	79.16	79.41	62.99	67.82	74.18	79.17	79.17
0.2222	FNVPYPLPK	1073.59096	F1RWJ6	-	59.47	50.37	-	52.3	-	-	-
0.2222	IKVPPPLPQ	987.61169	Q2HYU1	-	49.6	47.8	-	64.06	63.34	58.95	64.42
0.2222	ILPPSRPEK	1035.60765	I3LUR7	-	-	-	-	-	-	40.61	43.49
0.2222	KAEEEYPDL	1092.49748	I3LBJ8; Q5XLD3	58.5	-	-	53.18	72.36	-	-	-
0.2222	KATDAEADV	918.42943	F1SG00; F2Z5B6; P42639	-	-	-	-	32.78	63.58	-	-
0.2222	KRQEAPPHI	1074.5934	F1SS61; F1SS64; F1SS66; Q9TV61; Q9TV62; Q9TV63	-	-	-	-	44.2	51.64	-	-
0.2222	KTPPPMTPK	995.54738	F1SU55	-	-	42.04	-	-	-	-	-
0.2222	KVEAPFIPK	1027.6066	F1SD45; P05383; P36887	-	-	51.5	-	60.16	-	-	-
0.2222	LELPPELDI	1037.56445	F1RJX8	-	-	-	-	71.02	63.96	63.52	67.57
0.2222	LKGADPEDV	942.46582	Q5XLD2	-	-	-	-	-	-	-	45.7
0.2222	MKEEEVEAL	1076.50594	A1XQT6	-	-	-	-	-	-	-	62.71
0.2222	QALRGTADL	943.50868	I3LC93	-	-	-	-	-	-	45.82	-
0.2222	RAPEPKPEF	1069.55562	I3L8Q0	-	-	-	-	-	-	35.73	-
0.2222	SFGILNEAK	977.51817	I3LC47	-	-	-	-	53.04	-	-	-
0.2222	TLTPEEEAH	1025.46654	P00339	73.88	74.53	62.15	80.28	74.11	70.38	74.76	80.26
0.2222	VEAPLPKPA	920.5331	Q5S1U1	-	-	-	61.84	-	-	-	-
0.2222	VTLTPEEEA	987.47604	P00339	55.89	-	-	-	-	-	-	-
0.2308	DDDDLGIPPEIWE	1512.66202	F1RH19; F1RH20	-	45.9	39.82	61.47	-	56.9	-	64.96
0.2308	DPLTLSPTVPEAD	1353.66638	F1SRN9; I3LTV9	47.88	60.6	45	-	47.06	41.14	-	33.11
0.2308	KKDDDDLGIPPEI	1453.73003	F1RH19; F1RH20	-	-	61.83	83.82	-	61.46	83.65	60.17
0.2308	PAPAPEPPKEPEF	1404.69251	F1SNW4	-	-	-	-	-	-	87.68	66.09
0.2308	SGETAKGDYPLEA	1336.61466	F1SHL9	-	-	81.29	83.39	-	-	-	-
0.2308	SGGTTMYPGIADR	1324.60815	B6VNT8; C7AI81; F1SLG5; I3LVD5; P68137; Q6QAQ1	-	-	-	-	-	42.58	-	-
0.25	ADGVDADL	774.33957	F1RS28	45.21	-	-	-	-	-	-	-
0.25	AEADGLADAEER	1245.54729	Q9TV62	-	-	-	-	-	33.08	-	89.88
0.25	AEQAEADK	860.38754	F1SG00; F2Z5B6; P42639	-	-	-	-	50.28	-	50.01	52.83
0.25	ELPPELDI	924.48039	F1RJX8	-	-	-	-	-	-	-	60.68
0.25	ELRADGTV	859.43994	F1SQX9; I3LI19; K7GN63	-	-	-	-	-	-	-	55.52
0.25	EPIFPPEL	940.49057	F1S3Y7	-	-	-	-	-	-	43.36	-
0.25	FAEPEPER	973.45049	I3L8Q0	-	-	-	-	-	-	-	74.66
0.25	GAPEEPPK	823.40756	F1RH19; F1RH20	-	42.96	-	-	-	-	-	-
0.25	GETAKGDYPLEA	1249.58263	F1SHL9	-	-	-	69.57	-	-	-	-
0.25	KDDDDLGIPPEI	1325.63507	F1RH19; F1RH20	-	-	48.81	65.07	-	-	52.06	51.22
0.25	LDPQPPPL	875.47527	F1SKK7	-	-	44.95	-	-	-	-	-
0.25	LQLGTPPP	821.46471	F1RM18	-	-	-	-	-	-	-	40.55
0.25	LREQYEEEQEAK	1550.72121	F1SS61; F1SS62; F1SS66; I3L675; Q9TV61; Q9TV62	-	-	-	-	-	89.43	-	108.46
0.25	LRPVIGPVYPLE	1351.78636	Q0MVN8; Q19QT8	-	58.23	58.53	-	-	-	-	-
0.25	LTPEEEAH	924.41885	P00339	-	69.09	72.77	69.18	-	-	-	-
0.25	MELLPPEL	940.49393	F1RFI0	-	-	-	-	-	43.73	43.84	46.4
0.25	MKEEEVEA	963.42188	A1XQT6	-	-	-	-	-	47.32	56.01	49.86
0.25	MRVEDVER	1032.50221	F1RQQ8	-	-	-	-	-	-	40.35	55.7
0.25	MSGYPLPK	891.45241	I3L8Q0	-	66.42	68.95	-	-	59.53	57.02	57.36
0.25	MTVEVEEF	998.42667	F1RU77	-	-	-	-	40.75	-	-	-
0.25	NIDVEAPR	912.46648	F1RH20	58.77	-	58.81	47.87	45.49	-	55.19	58.85
0.25	PAPAPEPPKEPE	1257.62408	F1SNW4	-	-	-	54.13	-	-	-	68.71
0.25	PAPEPPKEPEFD	1351.62958	F1SNW4	-	-	-	39.7	-	-	-	-
0.25	PEEMLYVE	1024.44229	I3LJH7	-	-	-	-	-	-	35.49	-
0.25	RQEAPPHI	946.49844	F1SS61; F1SS64; F1SS66; Q9TV61; Q9TV62; Q9TV63	-	-	-	-	33.65	48.65	50.88	55.8
0.25	RVVDVPDPPEAV	1291.67723	F1RH19; F1RH20	-	-	-	-	-	-	78.02	70.32
0.25	SVEAPLPK	839.47525	Q5S1U1	-	-	-	-	-	-	-	36.46
0.25	SWEPPEWL	1042.47598	I3LIE7	-	-	-	-	-	-	-	32.16
0.25	TEELEEAK	947.44472	F1S4X7; F1S9D6; F1SS61; F1SS62; F1SS64; F1SS65; F1SS66; K7GMH0; P79293; Q9TV61; Q9TV62; Q9TV63	-	-	-	-	52.51	59.1	-	-
0.25	VEADVAGHGQEV	1209.56259	P02189	-	-	-	53.84	-	-	-	-
0.25	VEAPFIPK	899.51164	F1SD45; P05383; P36887	-	-	-	48.26	-	-	-	-
0.25	VFYPELGN	937.45453	C4TP28	-	35.54	-	-	-	-	-	-
0.25	VLVPPELI	878.5477	F1S0Y1	-	-	-	-	-	35.17	-	-
0.25	VSWEPPEW	1028.46034	I3LIE7	-	47.07	52.03	-	41.47	-	61.49	70.99
0.25	WEPPEWLG	1012.46542	I3LIE7	-	-	-	-	-	-	48.11	-
0.25	YPLLQDPA	915.47017	I3L851; I3LCC2	44.11	-	-	-	-	-	-	-
0.25	YPVFTPPM	950.45718	B5SYT7	-	-	-	-	-	46.45	40.25	-
0.2632	DSNEKVIQQPSLPPPPPPD	2054.03203	I3LHH0	-	-	-	-	-	-	32.17	-
0.2667	KILPWDPKDVNTR	1580.86746	F1S4T9	-	39.11	-	-	-	-	-	-
0.2667	LFIGGAPPEFQPPPL	1578.84462	F1S2Z4	-	33.75	-	-	-	-	-	40.25
0.2667	NKDVPYPPPLPPAIE	1645.87154	F1S3H7	-	-	-	50.72	-	-	-	-
0.2667	RSFDIPPPPMDEKHP	1761.85083	B5KJG2	-	-	51.22	-	-	-	-	-
0.2667	SFDIPPPPMDEKHPY	1768.81305	B5KJG2	-	33.95	57.49	-	-	-	-	-
0.2727	KATLPEADGER	1185.59894	F1RHL9	-	-	-	-	-	-	-	62.21
0.2727	LFPPSADYPDL	1233.59175	Q2HYU1	-	-	-	-	42.72	39.97	42.71	44.19
0.2727	LRPVIGPVYPL	1222.74377	Q0MVN8; Q19QT8	-	-	30.43	-	-	-	-	-
0.2727	PAPAPEAEAEG	1037.46652	F1RTP5	-	44.5	-	50.71	-	-	-	-
0.2727	PAPEPPKEPEF	1236.60263	F1SNW4	-	-	-	-	-	-	69.93	56.36
0.2727	RPVVPPLIPPK	1211.77541	Q75ZZ6	-	55.14	-	48.53	48.54	-	-	-
0.2727	RVVDVPDPPEA	1192.60881	F1RH19; F1RH20	-	-	-	43	68.38	52.37	51.28	57.65
0.2727	SRPPLPPPRPA	1183.68256	I3LV96	-	-	-	36.2	-	-	-	-
0.2727	VLPNIPEEEAK	1237.65538	Q9TSX9	52.99	-	88.18	62.23	-	-	-	-
0.2727	VVDVPDPPEAV	1135.57613	F1RH19; F1RH20	-	-	-	-	-	-	63.99	54.57
0.2778	GAPEEPPKEAPPEDQSPT	1874.85338	F1RH19; F1RH20	33.32	80.04	-	83.46	-	-	-	-
0.2857	EWPPEWI	955.44395	I3LHK0; I3LHY6	-	-	-	-	45.59	-	-	-
0.2857	IDVEAPR	798.42355	F1RH20	-	-	55.93	65.91	-	-	50.07	-
0.2857	KPEEPPQ	823.40756	F1RSF3	-	42.96	-	-	-	-	-	-
0.2857	KVELPPK	809.50107	I3LST0	-	-	50.58	-	-	-	-	-
0.2857	LPYPLPH	835.45921	F1SL07	-	-	-	-	43.48	-	-	-
0.2857	LVWEPPK	867.48543	F1RH19; F1RH20	-	-	-	-	48.57	-	-	-
0.2857	PPLLPPK	760.4847	F1RI42	-	-	-	-	39.21	-	-	-
0.2857	PVVPPLIPPKIPEG	1451.87518	Q75ZZ6	-	-	-	52.98	-	-	-	-
0.2857	RKPLATPPPPPALP	1450.866	I3LFQ7	-	-	-	-	-	-	32.96	-
0.2857	SEAPPHI	749.37079	F1S4X7; F1S9D6; P79293	-	-	-	-	-	-	-	45.76
0.2857	SFDIPPPPMDEKHP	1605.74973	B5KJG2	66.17	78.08	87.18	79.77	-	43.39	-	-
0.2857	TPEEEAH	811.33479	P00339	-	-	44.23	-	-	-	-	-
0.2857	TYPGELL	791.40651	F1S6Z3	-	-	-	-	-	-	47.65	47.71
0.2857	VEAPLPK	752.44322	Q5S1U1	-	-	-	42.23	-	-	-	-
0.2857	VEKPESL	800.42796	I3LFB6	-	-	-	-	-	-	-	44.16
0.2857	VEWQPPK	882.45995	F1RH19; F1RH20	-	-	-	-	51.74	44.85	48.8	45.57
0.2857	VPVIPPK	748.48471	I3LII1	42.47	-	42.49	-	-	-	-	-
0.3	ATLPEADGER	1057.50398	F1RHL9	-	-	-	-	-	-	-	45.88
0.3	ATLPEADRER	1156.58362	F1RU49; I3LCP0	-	-	-	-	-	40.68	30.56	59.84
0.3	IESQPEAPPS	1053.49783	F1S116	-	-	-	-	40.94	-	-	-
0.3	KATLPEADRE	1128.57747	F1RU49; I3LCP0	-	-	-	-	-	57.95	-	52.69
0.3	KIKIIAPPER	1163.73898	B6VNT8; C7AI81; F1SLG5; I3LVD5; P68137; Q6QAQ1	-	-	-	-	-	58.06	53.99	45.2
0.3	PAPEPPKEPE	1089.53421	F1SNW4	-	-	-	52.06	-	-	59.32	74.46
0.3	PVVPPLIPPK	1055.6743	Q75ZZ6	-	58.48	38.1	42.06	74.98	39.78	51.54	64.1
0.3	VEFAEPEPER	1201.56149	I3L8Q0	45.82	-	50.3	74.01	40.18	-	52.85	47.54
0.3	VVDVPDPPEA	1036.50771	F1RH19; F1RH20	-	-	-	-	-	-	-	47.52
0.3077	DVPYPPPLPPAIE	1403.73366	F1S3H7	-	-	-	42.23	-	-	-	-
0.3077	FDIPPPPMDEKHP	1518.7177	B5KJG2	-	-	-	53.86	-	-	-	-
0.3077	IGGAPPEFQPPPL	1318.69214	F1S2Z4	-	-	-	36.56	79.45	51.71	47.38	-
0.3077	LRVVDVPDPPEAV	1404.76129	F1RH19; F1RH20	-	-	-	-	-	81.16	65.58	63.87
0.3077	RSFDIPPPPMDEK	1527.73915	B5KJG2	78.68	95.25	119.75	56.63	-	-	-	-
0.333	LKYPLE	761.43231	J9JIL9; P80147	-	-	-	-	42.48	42.29	45.77	46.21
0.3333	APPPPAEVH	913.46576	Q75NG9	-	-	-	72.14	-	-	37.88	49.93
0.3333	DIPPPPMDEKHP	1371.64928	B5KJG2	45.52	-	51.32	45.34	-	-	-	-
0.3333	IKIIAPPER	1035.64403	B6VNT8; C7AI81; F1SLG5; I3LVD5; P68137; Q6QAQ1	-	-	-	-	-	44.41	42.63	42.24
0.3333	KATLPEADR	999.53488	F1RU49; I3LCP0	-	-	-	-	-	64.97	-	-
0.3333	KIIPPW	752.45848	I3LGM5	39.37	39.78	39.34	-	39.34	39.34	41.67	39.73
0.3333	LRVVDVPDPPEA	1305.69287	F1RH19; F1RH20	-	-	45.95	-	61.23	62.14	43.85	64.51
0.3333	SFDIPPPPMDEK	1371.63805	B5KJG2	88.37	92.25	88.63	88.16	63.07	76.91	73.81	69.1
0.3333	VWEPPK	754.40137	F1RH19; F1RH20	-	-	-	-	45.53	45.62	45.77	45.76
0.3571	APPAPAAPPPPAEA	1252.64516	F1RY71	-	-	-	-	-	49.21	-	-
0.3571	EAQEEAPPPPAEVH	1499.68921	Q75NG9	-	-	-	-	33.41	-	-	-
0.3636	EEAPPPPAEVH	1171.55093	Q75NG9	-	-	-	-	-	-	-	54.74
0.3636	FDIPPPPMDEK	1284.60602	B5KJG2	-	-	40.9	84.82	-	-	-	-
0.3636	SFDIPPPPMDEK	1387.63297	B5KJG2	75.36	65.27	64.55	71.38	-	-	-	-
0.3636	IPPPPMDEKHP	1256.62233	B5KJG2	-	-	-	44.25	-	-	-	-
0.3636	RSFDIPPPPMD	1270.60161	B5KJG2	-	-	42.26	47.71	-	-	-	-
0.3636	SFDIPPPPMDE	1243.54309	B5KJG2	-	-	30.31	-	-	-	-	-
0.375	APPPPAEV	776.40685	Q75NG9	-	-	-	63.13	-	-	-	-
0.375	ATLPEADR	871.43993	F1RU49; I3LCP0	-	-	-	-	-	57.36	-	-
0.375	ISAIPPPK	821.50107	F1RH92	-	-	-	-	-	-	-	54.25
0.375	KIIAPPER	922.55997	B6VNT8; C7AI81; F1SLG5; I3LVD5; P68137; Q6QAQ1	-	-	-	-	-	-	41.91	-
0.375	MLRVRPPE	1012.54877	F1SGE7	-	-	-	-	-	-	-	43.27
0.375	MYPGIADR	921.43782	B6VNT8; C7AI81; F1SLG5; I3LVD5; P68137; Q6QAQ1	-	-	-	-	-	-	68.63	58.76
0.375	PPPPMDEK	909.42659	B5KJG2	-	-	46.9	-	-	-	-	-
0.4	DIPPPPMDEK	1137.5376	B5KJG2	51.01	39.36	59.61	57.67	-	-	41.54	-
0.4	EAPPPPAEVH	1042.50835	Q75NG9	-	-	-	-	-	39.29	48.17	70.64
0.4	FDIPPPPMDE	1156.51106	B5KJG2	-	-	-	41.31	-	-	-	-
0.4	SFDIPPPPMD	1114.5005	B5KJG2	-	64.71	54.95	57.14	-	-	50.63	-
0.4286	DLFPPPP	781.40105	F1RYS7	-	-	-	43.91	-	-	-	-
0.4286	IIAPPER	794.46501	B6VNT8; C7AI81; F1SLG5; I3LVD5; P68137; Q6QAQ1	-	51.95	57.67	48.84	48.58	57.01	52	55.6
0.4286	PPLIPPK	760.4847	Q75ZZ6	-	-	-	-	39.21	-	-	-
0.4444	FDIPPPPMD	1027.46847	B5KJG2	-	-	-	45.95	-	-	-	-
0.4444	IPPPPMDEK	1022.51065	B5KJG2	-	-	-	52.92	-	-	-	-
0.4444	RPPPISPPP	956.54434	F1RNQ0; I3L8H6; I3LH78; I3LL74	-	-	-	46.43	-	-	-	-
0.4444	SFDIPPPPM	999.47356	B5KJG2	-	53.34	-	-	-	-	-	-
0.476	KSLRSGLLGDTLTEGGLSQLGRALREL	2839.58792	F1RGE5	31.7	-	-	-	-	-	-	-
0.5455	VATPPPPPPPK	1096.62808	I3LNG8	-	-	51.16	-	-	-	-	-
0.5714	DIPPPPM	765.37311	B5KJG2	-	-	-	45.02	-	-	-	-
0.625	TPPPPPPG	758.3963	F1STN6	-	-	-	36.31	-	-	-	-
0.6667	TPPPPPPPK	926.52255	I3LNG8	-	-	-	56.23	-	-	-	-
